# Supplementary material for: The Interplay Between Component Denticity and Flexibility Promotes the Formation of [AgI⋅⋅⋅AgI]‐stabilised Links and Knots
Source: Angew Chem Int Ed Engl. 2025 Jan 12;64(16):e202423962. doi: 10.1002/anie.202423962 (PMC12001158; doi:10.1002/anie.202423962)
Supplement: Supplementary file 1 — Supporting Information [file ANIE-64-e202423962-s002.cif]

data_kk
_audit_creation_date               2024-11-08
_audit_creation_method
;
Olex2 1.5
(compiled 2024.02.16 svn.r378c4104 for OlexSys, GUI svn.r6928)
;
_shelx_SHELXL_version_number       '2014/7'
_audit_contact_author_address      ?
_audit_contact_author_email        ?
_audit_contact_author_name         ''
_audit_contact_author_phone        ?
_publ_contact_author_id_orcid      ?
_publ_section_references
;
D. Kratzert, I. Krossing, (2018), J. Appl. Cryst. 51, 928-934.

Dolomanov, O.V., Bourhis, L.J., Gildea, R.J, Howard, J.A.K. & Puschmann, H.
 (2009), J. Appl. Cryst. 42, 339-341.

Kratzert, D., Holstein, J.J. & Krossing, I. (2015). J. Appl. Cryst. 48, 933-938.

Sheldrick, G.M. (2008). Acta Cryst. A64, 112-122.

Sheldrick, G.M. (2015). Acta Cryst. C71, 3-8.
;
_chemical_name_common              ?
_chemical_name_systematic          ?
_chemical_formula_moiety           'C142 H124 Ag8 N20 O12, 4.5(F6 P)'
_chemical_formula_sum              'C142 H124 Ag8 F27 N20 O12 P4.50'
_chemical_formula_weight           3817.93
_chemical_melting_point            ?
_chemical_oxdiff_formula           Ag16C294F48N51O21P8
loop_
  _atom_type_symbol
  _atom_type_description
  _atom_type_scat_dispersion_real
  _atom_type_scat_dispersion_imag
  _atom_type_scat_source
 'C' 'C' 0.0181 0.0091 'International Tables Vol C Tables 4.2.6.8 and 6.1.1.4'
 'H' 'H' 0.0000 0.0000 'International Tables Vol C Tables 4.2.6.8 and 6.1.1.4'
 'Ag' 'Ag' 0.1306 4.2820 'International Tables Vol C Tables 4.2.6.8 and 6.1.1.4'
 'F' 'F' 0.0727 0.0534 'International Tables Vol C Tables 4.2.6.8 and 6.1.1.4'
 'N' 'N' 0.0311 0.0180 'International Tables Vol C Tables 4.2.6.8 and 6.1.1.4'
 'O' 'O' 0.0492 0.0322 'International Tables Vol C Tables 4.2.6.8 and 6.1.1.4'
 'P' 'P' 0.2955 0.4335 'International Tables Vol C Tables 4.2.6.8 and 6.1.1.4'

_shelx_space_group_comment
;
The symmetry employed for this shelxl refinement is uniquely defined
by the following loop, which should always be used as a source of
symmetry information in preference to the above space-group names.
They are only intended as comments.
;
_space_group_crystal_system        'monoclinic'
_space_group_IT_number             15
_space_group_name_H-M_alt          'I 1 2/a 1'
_space_group_name_Hall             '-I 2ya'
loop_
  _space_group_symop_operation_xyz
 'x, y, z'
 '-x+1/2, y, -z'
 'x+1/2, y+1/2, z+1/2'
 '-x+1, y+1/2, -z+1/2'
 '-x, -y, -z'
 'x-1/2, -y, z'
 '-x+1/2, -y+1/2, -z+1/2'
 'x, -y+1/2, z+1/2'

_cell_length_a                     36.6407(4)
_cell_length_b                     24.46649(19)
_cell_length_c                     42.0712(4)
_cell_angle_alpha                  90
_cell_angle_beta                   99.6149(9)
_cell_angle_gamma                  90
_cell_volume                       37185.7(6)
_cell_formula_units_Z              8
_cell_measurement_reflns_used      69982
_cell_measurement_temperature      100.00(10)
_cell_measurement_theta_max        73.6270
_cell_measurement_theta_min        2.0950
_shelx_estimated_absorpt_T_max     ?
_shelx_estimated_absorpt_T_min     ?
_exptl_absorpt_coefficient_mu      7.669
_exptl_absorpt_correction_T_max    1.00000
_exptl_absorpt_correction_T_min    0.54690
_exptl_absorpt_correction_type     multi-scan
_exptl_absorpt_process_details
;
CrysAlisPro 1.171.42.74a (Rigaku Oxford Diffraction, 2022)
Empirical absorption correction using spherical harmonics,
implemented in SCALE3 ABSPACK scaling algorithm.
;
_exptl_absorpt_special_details     ?
_exptl_crystal_colour              yellow
_exptl_crystal_density_diffrn      1.364
_exptl_crystal_density_meas        ?
_exptl_crystal_density_method      ?
_exptl_crystal_description         prism
_exptl_crystal_F_000               15188
_exptl_crystal_size_max            0.172
_exptl_crystal_size_mid            0.100
_exptl_crystal_size_min            0.078
_exptl_transmission_factor_max     ?
_exptl_transmission_factor_min     ?
_diffrn_reflns_av_R_equivalents    0.0768
_diffrn_reflns_av_unetI/netI       0.0505
_diffrn_reflns_Laue_measured_fraction_full  0.998
_diffrn_reflns_Laue_measured_fraction_max  0.976
_diffrn_reflns_limit_h_max         45
_diffrn_reflns_limit_h_min         -45
_diffrn_reflns_limit_k_max         27
_diffrn_reflns_limit_k_min         -30
_diffrn_reflns_limit_l_max         51
_diffrn_reflns_limit_l_min         -52
_diffrn_reflns_number              193956
_diffrn_reflns_point_group_measured_fraction_full  0.998
_diffrn_reflns_point_group_measured_fraction_max  0.976
_diffrn_reflns_theta_full          67.684
_diffrn_reflns_theta_max           76.088
_diffrn_reflns_theta_min           2.096
_diffrn_ambient_environment        N~2~
_diffrn_ambient_temperature        100.00(10)
_diffrn_detector                   'Hybrid Pixel Array Detector'
_diffrn_detector_area_resol_mean   10.0000
_diffrn_detector_type              'HyPix-Arc 150'
_diffrn_measured_fraction_theta_full  0.998
_diffrn_measured_fraction_theta_max  0.976
_diffrn_measurement_details
;
List of Runs (angles in degrees, time in seconds):

  # Type    Start    End  Width  t~exp~   \w     \q     \k     \f   Frames
--------------------------------------------------------------------------
  1  \w     24.00  70.00   0.50    4.59    --   62.16 -95.00 -90.00   92
  2  \w     26.00  52.00   0.50    4.59    --   62.16 -95.00-120.00   52
  3  \w     24.00  70.00   0.50    4.59    --   62.16 -95.00  60.00   92
  4  \w    -62.00 -30.00   0.50    4.59    --  -63.45   0.00  30.00   64
  5  \w    -96.00 -70.00   0.50    4.59    --  -63.45   0.00  30.00   52
  6  \w   -109.00 -41.00   0.50    4.59    --  -63.45 -15.00 120.00  136
  7  \w    -79.00 -34.00   0.50    4.59    --  -63.45 -15.00 -90.00   90
  8  \w   -115.00 -54.00   0.50    4.59    --  -74.78 -15.00-150.00  122
  9  \w     58.00  84.00   0.50    4.59    --   76.76 -95.00 150.00   52
 10  \w    -83.00 -54.00   0.50    4.59    --  -79.25 115.00 159.78   58
 11  \w    -89.00 -50.00   0.50    4.59    --  -79.25  99.00-166.71   78
 12  \w    -91.00 -46.00   0.50    4.59    --  -79.25 101.00 156.64   90
 13  \w    -85.00 -60.00   0.50    4.59    --  -79.25  99.00 167.87   50
 14  \w   -121.00 -90.00   0.50    4.59    --  -79.25 -55.00-149.59   62
 15  \w   -121.00 -95.00   0.50    4.59    --  -79.25 -57.00 -26.18   52
 16  \w   -113.00 -88.00   0.50    4.59    --  -79.25 -78.00  63.76   50
 17  \w    -62.00 -37.00   0.50    4.59    --  -79.25 124.00 -89.31   50
 18  \w    -71.00 -45.00   0.50    4.59    --  -79.25 116.00-152.66   52
 19  \w   -116.00 -87.00   0.50    4.59    --  -79.25 -74.00 157.27   58
 20  \w   -121.00 -96.00   0.50    4.59    --  -79.25 -57.00  -0.32   50
 21  \w    -91.00 -61.00   0.50    4.59    --  -79.25 112.00  91.26   60
 22  \w   -115.00 -88.00   0.50    4.59    --  -79.25 -76.00 132.80   54
 23  \w   -102.00 -77.00   0.50    4.59    --  -79.25 124.00 -89.31   50
 24  \w   -105.00 -76.00   0.50    4.59    --  -79.25-172.00 -67.68   58
 25  \w     44.00  70.00   0.50    4.59    --   80.75   0.00 -20.11   52
 26  \w     65.00 125.00   0.50    4.59    --   80.75  22.00 143.38  120
 27  \w     66.00  99.00   0.50    4.59    --   80.75  22.00 -43.44   66
 28  \w     53.00 100.00   0.50    4.59    --   80.75  12.00  95.06   94
 29  \w     47.00  83.00   0.50    4.59    --   80.75 -97.00 176.83   72
 30  \w     47.00  96.00   0.50    4.59    --   80.75   4.00  76.66   98
 31  \w     38.00  63.00   0.50    4.59    --   80.75 -56.00 177.98   50
 32  \w     63.00 120.00   0.50    4.59    --   80.75   5.00-151.66  114
 33  \w     82.00 107.00   0.50    4.59    --   80.75   0.00 -20.11   50
 34  \w     48.00 107.00   0.50    4.59    --   80.75  18.00 -89.22  118
;
_diffrn_measurement_device         'four-circle diffractometer'
_diffrn_measurement_device_type    'XtaLAB Synergy R, DW system, HyPix-Arc 150'
_diffrn_measurement_method         '\w scans'
_diffrn_orient_matrix_type        
 'CrysAlisPro convention (1999,Acta A55,543-557)'
_diffrn_orient_matrix_UB_11        0.0315575000
_diffrn_orient_matrix_UB_12        0.0274654000
_diffrn_orient_matrix_UB_13        -0.0141798000
_diffrn_orient_matrix_UB_21        0.0226635000
_diffrn_orient_matrix_UB_22        0.0055643000
_diffrn_orient_matrix_UB_23        0.0341415000
_diffrn_orient_matrix_UB_31        0.0175878000
_diffrn_orient_matrix_UB_32        -0.0563705000
_diffrn_orient_matrix_UB_33        -0.0035608000
_diffrn_radiation_monochromator    mirror
_diffrn_radiation_probe            x-ray
_diffrn_radiation_type             'Cu K\a'
_diffrn_radiation_wavelength       1.54184
_diffrn_source                     'Rotating-anode X-ray tube'
_diffrn_source_type                'Rigaku (Cu) X-ray Source'
_reflns_Friedel_coverage           0.000
_reflns_Friedel_fraction_full      .
_reflns_Friedel_fraction_max       .
_reflns_number_gt                  26192
_reflns_number_total               37946
_reflns_special_details
;
 Reflections were merged by SHELXL according to the crystal
 class for the calculation of statistics and refinement.
 
 Structure factors included contributions from the .fab file.
 
 _reflns_Friedel_fraction is defined as the number of unique
 Friedel pairs measured divided by the number that would be
 possible theoretically, ignoring centric projections and
 systematic absences.
;
_reflns_threshold_expression       'I > 2\s(I)'
_computing_cell_refinement         'CrysAlisPro 1.171.42.74a (Rigaku OD, 2022)'
_computing_data_collection         'CrysAlisPro 1.171.42.74a (Rigaku OD, 2022)'
_computing_data_reduction          'CrysAlisPro 1.171.42.74a (Rigaku OD, 2022)'
_computing_molecular_graphics      'Olex2 1.5 (Dolomanov et al., 2009)'
_computing_publication_material    'Olex2 1.5 (Dolomanov et al., 2009)'
_computing_structure_refinement    'SHELXL 2014/7 (Sheldrick, 2015)'
_computing_structure_solution      'SHELXS  (Sheldrick, 2008)'
_refine_diff_density_max           1.140
_refine_diff_density_min           -1.053
_refine_diff_density_rms           0.110
_refine_ls_extinction_coef         .
_refine_ls_extinction_method       none
_refine_ls_goodness_of_fit_ref     1.105
_refine_ls_hydrogen_treatment      mixed
_refine_ls_matrix_type             full
_refine_ls_number_parameters       2075
_refine_ls_number_reflns           37946
_refine_ls_number_restraints       320
_refine_ls_R_factor_all            0.0852
_refine_ls_R_factor_gt             0.0662
_refine_ls_restrained_S_all        1.120
_refine_ls_shift/su_max            0.001
_refine_ls_shift/su_mean           0.000
_refine_ls_structure_factor_coef   Fsqd
_refine_ls_weighting_details      
 'w=1/[\s^2^(Fo^2^)+(0.1118P)^2^+30.6335P] where P=(Fo^2^+2Fc^2^)/3'
_refine_ls_weighting_scheme        calc
_refine_ls_wR_factor_gt            0.1939
_refine_ls_wR_factor_ref           0.2054
_refine_special_details            ?
_olex2_refinement_description
;
1. Fixed Uiso
 At 1.2 times of:
  All C(H) groups, All C(H,H) groups
2. Restrained distances
 P6-F21 = P6-F19 = P6-F23 = P6-F24 = P6-F20 = P6-F22
 1.65 with sigma of 0.02
 P5-F15 = P5-F17 = P5-F18 = P5-F14 = P5-F13 = P5-F16
 1.65 with sigma of 0.02
 P6-F21 \\sim P6-F19 \\sim P6-F23 \\sim P6-F24 \\sim P6-F20 \\sim P6-F22
 with sigma of 0.02
 F21-F19 \\sim F21-F24 \\sim F21-F20 \\sim F21-F22 \\sim F23-F19 \\sim F23-F24
\\sim F23-F20 \\sim F23-F22
 with sigma of 0.04
 F21-F23 \\sim F19-F24 \\sim F22-F20
 with sigma of 0.05
 P2-F37 \\sim P2-F42
 with sigma of 0.02
 P2-F31 \\sim P2-F34
 with sigma of 0.02
 P2-F36 \\sim P2-F38
 with sigma of 0.02
 P2-F39 \\sim P2-F40
 with sigma of 0.02
 P2-F41 \\sim P2-F32
 with sigma of 0.02
 P2-F33 \\sim P2-F35
 with sigma of 0.02
 P5-F15 \\sim P5-F17 \\sim P5-F18 \\sim P5-F14 \\sim P5-F13 \\sim P5-F16
 with sigma of 0.02
 F15-F17 \\sim F15-F14 \\sim F15-F13 \\sim F15-F16 \\sim F18-F17 \\sim F18-F14
\\sim F18-F13 \\sim F18-F16
 with sigma of 0.04
 F15-F18 \\sim F17-F14 \\sim F16-F13
 with sigma of 0.05
3. Uiso/Uaniso restraints and constraints
P6 \\sim F21 \\sim F19 \\sim F23 \\sim F24 \\sim F20 \\sim F22: within 2A with
sigma of 0.04 and sigma for terminal atoms of 0.08 within 2A
P5 \\sim F15 \\sim F17 \\sim F18 \\sim F14 \\sim F13 \\sim F16: within 2A with
sigma of 0.04 and sigma for terminal atoms of 0.08 within 2A
4. Rigid body (RIGU) restrains
 P6, F21, F19, F23, F24, F20, F22
 with sigma for 1-2 distances of 0.004 and sigma for 1-3 distances of 0.004
 P5, F15, F17, F18, F14, F13, F16
 with sigma for 1-2 distances of 0.004 and sigma for 1-3 distances of 0.004
5. Others
 Sof(F42)=Sof(F34)=Sof(F38)=Sof(F40)=Sof(F32)=Sof(F35)=1-FVAR(1)
 Sof(F37)=Sof(F31)=Sof(F36)=Sof(F39)=Sof(F41)=Sof(F33)=FVAR(1)
 Fixed Sof: P3(0.75) F12(0.75) F10(0.75) F7(0.75) F11(0.75) F8(0.75) P4(0.75)
 F9(0.75) F26(0.75) F25(0.75) F30(0.75) F29(0.75) F27(0.75) F28(0.75) P6(0.5)
 F21(0.5) F19(0.5) F23(0.5) F24(0.5) F20(0.5) F22(0.5) P5(0.5) F15(0.5)
 F17(0.5) F18(0.5) F14(0.5) F13(0.5) F16(0.5)
6.a Secondary CH2 refined with riding coordinates:
 C44(H44A,H44B), C109(H10A,H10B), C62(H62A,H62B), C67(H67A,H67B), C86(H86A,
 H86B), C33(H33A,H33B), C32(H32A,H32B), C97(H97A,H97B), C79(H79A,H79B),
 C51(H51A,H51B), C134(H13A,H13B), C116(H11A,H11B), C25(H25A,H25B), C43(H43A,
 H43B), C68(H68A,H68B), C16(H16A,H16B), C106(H10C,H10D), C122(H12A,H12B),
 C117(H11C,H11D), C133(H13C,H13D), C78(H78A,H78B), C9(H9A,H9B), C123(H12C,H12D),
  C8(H8A,H8B)
6.b Aromatic/amide H refined with riding coordinates:
 C46(H46), C53(H53), C55(H55), C60(H60), C96(H96), C88(H88), C93(H93),
 C90(H90), C64(H64), C95(H95), C104(H104), C101(H101), C136(H136), C54(H54),
 C108(H108), C58(H58), C89(H89), C115(H115), C69(H69), C130(H130), C47(H47),
 C30(H30), C70(H70), C82(H82), C81(H81), C29(H29), C137(H137), C39(H39),
 C98(H98), C61(H61), C36(H36), C18(H18), C23(H23), C40(H40), C42(H42), C77(H77),
  C99(H99), C21(H21), C49(H49), C34(H34), C139(H139), C50(H50), C84(H84),
 C65(H65), C114(H114), C27(H27), C119(H119), C38(H38), C107(H107), C4(H4),
 C112(H112), C75(H75), C73(H73), C85(H85), C35(H35), C74(H74), C111(H111),
 C11(H11), C71(H71), C24(H24), C14(H14), C26(H26), C120(H120), C125(H125),
 C1(H1), C12(H12), C140(H140), C15(H15), C132(H132), C126(H126), C124(H124),
 C3(H3), C128(H128), C129(H129), C5(H5)
;
_atom_sites_solution_hydrogens     mixed
_atom_sites_solution_primary       direct
_atom_sites_solution_secondary     difmap
loop_
  _atom_site_label
  _atom_site_type_symbol
  _atom_site_fract_x
  _atom_site_fract_y
  _atom_site_fract_z
  _atom_site_U_iso_or_equiv
  _atom_site_adp_type
  _atom_site_occupancy
  _atom_site_site_symmetry_order
  _atom_site_calc_flag
  _atom_site_refinement_flags_posn
  _atom_site_refinement_flags_adp
  _atom_site_refinement_flags_occupancy
  _atom_site_disorder_assembly
  _atom_site_disorder_group
 Ag2 Ag 0.65464(2) 0.09990(2) 0.20148(2) 0.04953(11) Uani 1 1 d . . . . .
 Ag1 Ag 0.70365(2) 0.00770(2) 0.20053(2) 0.05498(11) Uani 1 1 d . . . . .
 Ag8 Ag 0.46384(2) -0.07709(2) 0.33107(2) 0.06095(13) Uani 1 1 d . . . . .
 Ag7 Ag 0.39682(2) -0.03263(2) 0.29294(2) 0.06202(13) Uani 1 1 d . . . . .
 Ag5 Ag 0.34519(2) -0.36407(2) 0.12700(2) 0.06154(12) Uani 1 1 d . . . . .
 Ag6 Ag 0.32027(2) -0.30395(2) 0.06834(2) 0.07093(14) Uani 1 1 d . . . . .
 Ag4 Ag 0.57960(2) -0.15790(2) -0.02541(2) 0.07453(15) Uani 1 1 d . . . . .
 Ag3 Ag 0.58375(2) -0.27233(2) -0.00640(2) 0.07423(15) Uani 1 1 d . . . . .
 P2 P 0.55076(5) -0.23481(7) 0.18011(4) 0.0600(4) Uani 1 1 d D . . . .
 P1 P 0.47894(6) -0.07390(8) 0.12663(5) 0.0743(5) Uani 1 1 d . . . . .
 P3 P 0.26899(7) -0.04338(10) 0.12149(7) 0.0732(6) Uani 0.75 1 d . . P . .
 O5 O 0.41834(11) -0.28898(13) 0.21641(8) 0.0479(8) Uani 1 1 d . . . . .
 C141 C 0.68399(15) 0.1736(2) 0.26013(13) 0.0460(12) Uani 1 1 d . . . . .
 O7 O 0.53691(12) 0.08574(15) 0.21580(10) 0.0559(10) Uani 1 1 d . . . . .
 N5 N 0.68013(13) 0.13545(18) 0.16057(11) 0.0499(11) Uani 1 1 d . . . . .
 N16 N 0.47901(13) -0.03800(17) 0.28654(10) 0.0467(10) Uani 1 1 d . . . . .
 N2 N 0.63070(12) 0.01988(17) 0.21829(11) 0.0444(10) Uani 1 1 d . . . . .
 O8 O 0.57063(12) -0.10404(15) 0.28676(10) 0.0589(10) Uani 1 1 d . . . . .
 N17 N 0.41441(13) -0.10637(17) 0.26665(11) 0.0474(10) Uani 1 1 d . . . . .
 O6 O 0.35702(12) -0.09292(16) 0.18722(11) 0.0624(11) Uani 1 1 d . . . . .
 O1 O 0.67102(13) -0.1435(2) 0.13686(11) 0.0704(12) Uani 1 1 d . . . . .
 C56 C 0.46880(15) -0.0574(2) 0.25662(13) 0.0447(11) Uani 1 1 d . . . . .
 C48 C 0.55598(16) 0.1095(2) 0.19394(13) 0.0475(12) Uani 1 1 d . . . . .
 N15 N 0.35622(13) -0.27493(19) 0.13706(11) 0.0525(11) Uani 1 1 d . . . . .
 C63 C 0.41946(16) -0.3342(2) 0.19730(12) 0.0458(12) Uani 1 1 d . . . . .
 C46 C 0.60132(16) 0.1764(2) 0.18590(13) 0.0483(12) Uani 1 1 d . . . . .
 H46 H 0.6175 0.2052 0.1941 0.058 Uiso 1 1 calc R U . . .
 C87 C 0.59129(15) -0.0650(2) 0.24110(13) 0.0475(12) Uani 1 1 d . . . . .
 O10 O 0.67593(14) 0.1996(2) 0.23537(13) 0.0786(13) Uani 1 1 d . . . . .
 C53 C 0.51477(16) 0.0318(2) 0.26584(14) 0.0516(13) Uani 1 1 d . . . . .
 H53 H 0.5305 0.0628 0.2698 0.062 Uiso 1 1 calc R U . . .
 C55 C 0.48129(15) -0.0331(2) 0.23026(13) 0.0461(12) Uani 1 1 d . . . . .
 H55 H 0.4739 -0.0474 0.2092 0.055 Uiso 1 1 calc R U . . .
 O9 O 0.67783(13) 0.12275(18) 0.25996(12) 0.0686(12) Uani 1 1 d . . . . .
 N1 N 0.65705(13) -0.00638(18) 0.16017(11) 0.0489(10) Uani 1 1 d . . . . .
 N3 N 0.73238(14) 0.00692(19) 0.25222(12) 0.0541(11) Uani 1 1 d . . . . .
 C60 C 0.40104(15) -0.1974(2) 0.24628(13) 0.0476(12) Uani 1 1 d . . . . .
 H60 H 0.3859 -0.2290 0.2455 0.057 Uiso 1 1 calc R U . . .
 C96 C 0.66300(17) -0.0035(2) 0.12940(14) 0.0524(13) Uani 1 1 d . . . . .
 H96 H 0.6874 0.0043 0.1258 0.063 Uiso 1 1 calc R U . . .
 C88 C 0.60783(16) -0.0247(2) 0.26166(14) 0.0517(13) Uani 1 1 d . . . . .
 H88 H 0.6059 -0.0253 0.2839 0.062 Uiso 1 1 calc R U . . .
 C93 C 0.59389(17) -0.0263(2) 0.13895(14) 0.0503(13) Uani 1 1 d . . . . .
 H93 H 0.5699 -0.0352 0.1431 0.060 Uiso 1 1 calc R U . . .
 C59 C 0.43064(14) -0.1966(2) 0.23062(12) 0.0431(11) Uani 1 1 d . . . . .
 C90 C 0.59533(15) -0.0627(2) 0.20917(14) 0.0494(13) Uani 1 1 d . . . . .
 H90 H 0.5844 -0.0900 0.1945 0.059 Uiso 1 1 calc R U . . .
 C52 C 0.50428(15) 0.0119(2) 0.23505(13) 0.0483(12) Uani 1 1 d . . . . .
 C138 C 0.5588(2) -0.0351(2) 0.02233(15) 0.0667(18) Uani 1 1 d . . . . .
 C45 C 0.59969(14) 0.1594(2) 0.15397(13) 0.0452(12) Uani 1 1 d . . . . .
 C64 C 0.39058(16) -0.3716(2) 0.19722(13) 0.0484(12) Uani 1 1 d . . . . .
 H64 H 0.3724 -0.3652 0.2104 0.058 Uiso 1 1 calc R U . . .
 N18 N 0.43090(14) -0.1385(2) 0.35367(12) 0.0560(12) Uani 1 1 d . . . . .
 C95 C 0.63563(18) -0.0114(2) 0.10271(15) 0.0571(14) Uani 1 1 d . . . . .
 H95 H 0.6414 -0.0093 0.0815 0.069 Uiso 1 1 calc R U . . .
 N14 N 0.26695(18) -0.2791(3) 0.08332(15) 0.0835(18) Uani 1 1 d . . . . .
 C104 C 0.44171(16) -0.2748(2) 0.10730(13) 0.0498(12) Uani 1 1 d . . . . .
 H104 H 0.4555 -0.2538 0.1241 0.060 Uiso 1 1 calc R U . . .
 C101 C 0.39154(16) -0.1936(2) 0.13499(13) 0.0508(13) Uani 1 1 d . . . . .
 H101 H 0.4114 -0.1752 0.1277 0.061 Uiso 1 1 calc R U . . .
 N19 N 0.41015(15) -0.0278(2) 0.35785(13) 0.0617(13) Uani 1 1 d . . . . .
 N20 N 0.40941(16) 0.0537(2) 0.31001(14) 0.0654(14) Uani 1 1 d . . . . .
 C83 C 0.54751(17) -0.1353(2) 0.30165(15) 0.0545(14) Uani 1 1 d . . . . .
 C44 C 0.62495(16) 0.1830(2) 0.13244(14) 0.0535(13) Uani 1 1 d . . . . .
 H44A H 0.6347 0.2186 0.1413 0.064 Uiso 1 1 calc R U . . .
 H44B H 0.6105 0.1897 0.1107 0.064 Uiso 1 1 calc R U . . .
 N11 N 0.38243(13) -0.3029(2) 0.07852(11) 0.0536(11) Uani 1 1 d . . . . .
 C136 C 0.5049(2) -0.0755(3) -0.00979(16) 0.0706(18) Uani 1 1 d . . . . .
 H136 H 0.4808 -0.0905 -0.0112 0.085 Uiso 1 1 calc R U . . .
 C109 C 0.37908(17) -0.1080(2) 0.16422(14) 0.0545(13) Uani 1 1 d . . . . .
 H10A H 0.4056 -0.1037 0.1734 0.065 Uiso 1 1 calc R U . . .
 H10B H 0.3734 -0.0844 0.1449 0.065 Uiso 1 1 calc R U . . .
 C62 C 0.44204(16) -0.2442(2) 0.21236(14) 0.0488(12) Uani 1 1 d . . . . .
 H62A H 0.4399 -0.2349 0.1892 0.059 Uiso 1 1 calc R U . . .
 H62B H 0.4681 -0.2539 0.2206 0.059 Uiso 1 1 calc R U . . .
 C57 C 0.44401(15) -0.1055(2) 0.25180(13) 0.0465(12) Uani 1 1 d . . . . .
 C37 C 0.75476(15) 0.0969(2) 0.24312(15) 0.0518(13) Uani 1 1 d . . . . .
 C54 C 0.50149(17) 0.0051(2) 0.29111(14) 0.0535(13) Uani 1 1 d . . . . .
 H54 H 0.5089 0.0183 0.3124 0.064 Uiso 1 1 calc R U . . .
 C94 C 0.59941(17) -0.0225(2) 0.10748(14) 0.0507(13) Uani 1 1 d . . . . .
 C28 C 0.68709(18) -0.1335(2) 0.16787(15) 0.0583(15) Uani 1 1 d . . . . .
 C108 C 0.40046(17) -0.3303(3) 0.05813(14) 0.0592(15) Uani 1 1 d . . . . .
 H108 H 0.3862 -0.3487 0.0404 0.071 Uiso 1 1 calc R U . . .
 N4 N 0.73472(13) 0.0997(2) 0.21394(12) 0.0530(11) Uani 1 1 d . . . . .
 C58 C 0.45231(15) -0.1492(2) 0.23323(13) 0.0458(12) Uani 1 1 d . . . . .
 H58 H 0.4729 -0.1469 0.2222 0.055 Uiso 1 1 calc R U . . .
 C89 C 0.62721(16) 0.0166(2) 0.24933(13) 0.0494(12) Uani 1 1 d . . . . .
 H89 H 0.6386 0.0439 0.2637 0.059 Uiso 1 1 calc R U . . .
 C22 C 0.62070(19) -0.1617(2) 0.09497(15) 0.0594(15) Uani 1 1 d . . . . .
 O2 O 0.57990(13) -0.01795(18) 0.05066(10) 0.0656(11) Uani 1 1 d . . . . .
 N10 N 0.53426(16) -0.2358(2) 0.01043(12) 0.0626(13) Uani 1 1 d . . . . .
 C67 C 0.4095(2) -0.4766(2) 0.13570(15) 0.0609(15) Uani 1 1 d . . . . .
 H67A H 0.3942 -0.5044 0.1444 0.073 Uiso 1 1 calc R U . . .
 H67B H 0.4341 -0.4929 0.1353 0.073 Uiso 1 1 calc R U . . .
 C86 C 0.56927(16) -0.1108(2) 0.25251(13) 0.0495(12) Uani 1 1 d . . . . .
 H86A H 0.5433 -0.1095 0.2412 0.059 Uiso 1 1 calc R U . . .
 H86B H 0.5800 -0.1466 0.2480 0.059 Uiso 1 1 calc R U . . .
 C33 C 0.72926(19) -0.0388(2) 0.27436(15) 0.0614(15) Uani 1 1 d . . . . .
 H33A H 0.7029 -0.0447 0.2759 0.074 Uiso 1 1 calc R U . . .
 H33B H 0.7425 -0.0294 0.2961 0.074 Uiso 1 1 calc R U . . .
 C32 C 0.74553(19) -0.0915(2) 0.26279(15) 0.0612(15) Uani 1 1 d . . . . .
 H32A H 0.7721 -0.0859 0.2619 0.073 Uiso 1 1 calc R U . . .
 H32B H 0.7435 -0.1213 0.2783 0.073 Uiso 1 1 calc R U . . .
 C115 C 0.39048(18) -0.0069(2) 0.19761(15) 0.0593(15) Uani 1 1 d . . . . .
 H115 H 0.4051 -0.0140 0.1815 0.071 Uiso 1 1 calc R U . . .
 C41 C 0.73833(16) 0.1429(2) 0.19630(15) 0.0541(13) Uani 1 1 d . . . . .
 N7 N 0.64485(18) -0.2791(3) -0.00388(16) 0.0793(17) Uani 1 1 d . . . . .
 C97 C 0.56817(17) -0.0314(2) 0.08003(13) 0.0540(13) Uani 1 1 d . . . . .
 H97A H 0.5602 -0.0701 0.0796 0.065 Uiso 1 1 calc R U . . .
 H97B H 0.5468 -0.0082 0.0830 0.065 Uiso 1 1 calc R U . . .
 C13 C 0.3713(2) -0.1919(3) 0.03268(17) 0.0760(19) Uani 1 1 d . . . . .
 C17 C 0.47014(19) -0.1974(3) 0.03129(14) 0.0608(15) Uani 1 1 d . . . . .
 C69 C 0.44293(16) -0.3911(2) 0.15842(14) 0.0505(13) Uani 1 1 d . . . . .
 H69 H 0.4608 -0.3972 0.1449 0.061 Uiso 1 1 calc R U . . .
 C79 C 0.4730(2) -0.2180(3) 0.35525(17) 0.0702(18) Uani 1 1 d . . . . .
 H79A H 0.4818 -0.2127 0.3786 0.084 Uiso 1 1 calc R U . . .
 H79B H 0.4727 -0.2578 0.3509 0.084 Uiso 1 1 calc R U . . .
 C92 C 0.62176(14) -0.0178(2) 0.16467(14) 0.0450(12) Uani 1 1 d . . . . .
 C130 C 0.5940(4) -0.2466(4) -0.1201(2) 0.123(4) Uani 1 1 d . . . . .
 H130 H 0.5783 -0.2412 -0.1402 0.147 Uiso 1 1 calc R U . . .
 C47 C 0.57974(15) 0.1518(2) 0.20549(13) 0.0472(12) Uani 1 1 d . . . . .
 H47 H 0.5811 0.1639 0.2271 0.057 Uiso 1 1 calc R U . . .
 N6 N 0.59550(15) -0.1638(2) 0.02841(12) 0.0590(12) Uani 1 1 d . . . . .
 C105 C 0.45979(16) -0.3054(2) 0.08614(13) 0.0515(13) Uani 1 1 d . . . . .
 C30 C 0.69085(18) -0.1324(2) 0.22489(16) 0.0601(15) Uani 1 1 d . . . . .
 H30 H 0.6800 -0.1406 0.2433 0.072 Uiso 1 1 calc R U . . .
 C70 C 0.44615(15) -0.3443(2) 0.17845(12) 0.0441(11) Uani 1 1 d . . . . .
 H70 H 0.4665 -0.3201 0.1789 0.053 Uiso 1 1 calc R U . . .
 C100 C 0.37083(15) -0.1668(2) 0.15513(13) 0.0504(13) Uani 1 1 d . . . . .
 N9 N 0.5382(2) -0.1760(2) -0.06905(13) 0.0784(18) Uani 1 1 d . . . . .
 F12 F 0.25662(18) -0.0371(2) 0.15519(13) 0.0864(16) Uani 0.75 1 d . . P . .
 N12 N 0.35403(17) -0.4414(2) 0.10051(13) 0.0692(15) Uani 1 1 d . . . . .
 C82 C 0.52589(16) -0.1780(2) 0.28733(14) 0.0509(13) Uani 1 1 d . . . . .
 H82 H 0.5271 -0.1890 0.2659 0.061 Uiso 1 1 calc R U . . .
 C81 C 0.50223(18) -0.2047(2) 0.30520(15) 0.0563(14) Uani 1 1 d . . . . .
 H81 H 0.4872 -0.2337 0.2954 0.068 Uiso 1 1 calc R U . . .
 C29 C 0.67110(18) -0.1463(2) 0.19446(16) 0.0595(15) Uani 1 1 d . . . . .
 H29 H 0.6476 -0.1637 0.1922 0.071 Uiso 1 1 calc R U . . .
 C137 C 0.52405(19) -0.0575(2) 0.02033(15) 0.0591(15) Uani 1 1 d . . . . .
 H137 H 0.5130 -0.0608 0.0391 0.071 Uiso 1 1 calc R U . . .
 C39 C 0.78294(18) 0.1834(3) 0.23731(18) 0.0649(16) Uani 1 1 d . . . . .
 H39 H 0.7994 0.2120 0.2453 0.078 Uiso 1 1 calc R U . . .
 C98 C 0.33735(17) -0.2487(3) 0.15678(14) 0.0557(14) Uani 1 1 d . . . . .
 H98 H 0.3186 -0.2684 0.1650 0.067 Uiso 1 1 calc R U . . .
 F4 F 0.5021(4) -0.0776(4) 0.16007(16) 0.257(7) Uani 1 1 d . . . . .
 C103 C 0.40304(16) -0.2761(2) 0.10304(13) 0.0491(12) Uani 1 1 d . . . . .
 O11 O 0.69842(17) 0.1943(2) 0.28569(13) 0.0898(16) Uani 1 1 d . . . . .
 F10 F 0.28468(15) -0.1026(2) 0.12992(14) 0.0798(15) Uani 0.75 1 d . . P . .
 C20 C 0.57421(19) -0.1795(2) 0.04903(14) 0.0573(14) Uani 1 1 d . . . . .
 C61 C 0.39300(15) -0.1511(2) 0.26372(14) 0.0492(12) Uani 1 1 d . . . . .
 H61 H 0.3716 -0.1515 0.2738 0.059 Uiso 1 1 calc R U . . .
 C36 C 0.75032(17) 0.0486(2) 0.26325(14) 0.0550(14) Uani 1 1 d . . . . .
 H36 H 0.7614 0.0491 0.2853 0.066 Uiso 1 1 calc R U . . .
 C18 C 0.5054(2) -0.1818(2) 0.04615(15) 0.0611(16) Uani 1 1 d . . . . .
 H18 H 0.5081 -0.1584 0.0644 0.073 Uiso 1 1 calc R U . . .
 F7 F 0.25248(18) 0.0166(2) 0.11202(17) 0.0948(18) Uani 0.75 1 d . . P . .
 C23 C 0.6434(2) -0.1458(3) 0.07349(17) 0.0663(16) Uani 1 1 d . . . . .
 H23 H 0.6681 -0.1343 0.0811 0.080 Uiso 1 1 calc R U . . .
 O3 O 0.51205(12) -0.3379(2) 0.06631(11) 0.0755(13) Uani 1 1 d . . . . .
 C40 C 0.76325(17) 0.1858(3) 0.20680(16) 0.0599(15) Uani 1 1 d . . . . .
 H40 H 0.7662 0.2156 0.1930 0.072 Uiso 1 1 calc R U . . .
 O4 O 0.40478(14) -0.2001(2) 0.02380(11) 0.0740(12) Uani 1 1 d . . . . .
 C42 C 0.71458(17) 0.1489(2) 0.16500(15) 0.0543(14) Uani 1 1 d . . . . .
 H42 H 0.7248 0.1631 0.1474 0.065 Uiso 1 1 calc R U . . .
 O12 O 0.29536(16) -0.3740(2) 0.16161(14) 0.0891(15) Uani 1 1 d . . . . .
 C77 C 0.4087(2) -0.1235(3) 0.37150(16) 0.0691(17) Uani 1 1 d . . . . .
 H77 H 0.3948 -0.1505 0.3805 0.083 Uiso 1 1 calc R U . . .
 C51 C 0.51620(17) 0.0383(2) 0.20555(14) 0.0515(13) Uani 1 1 d . . . . .
 H51A H 0.5315 0.0124 0.1953 0.062 Uiso 1 1 calc R U . . .
 H51B H 0.4942 0.0481 0.1896 0.062 Uiso 1 1 calc R U . . .
 C99 C 0.34315(16) -0.1952(2) 0.16613(14) 0.0546(13) Uani 1 1 d . . . . .
 H99 H 0.3284 -0.1782 0.1799 0.065 Uiso 1 1 calc R U . . .
 C21 C 0.58520(18) -0.1781(2) 0.08234(15) 0.0561(14) Uani 1 1 d . . . . .
 H21 H 0.5684 -0.1884 0.0962 0.067 Uiso 1 1 calc R U . . .
 C134 C 0.5014(3) -0.0921(3) -0.07027(17) 0.087(2) Uani 1 1 d . . . . .
 H13A H 0.4756 -0.0785 -0.0742 0.104 Uiso 1 1 calc R U . . .
 H13B H 0.5142 -0.0769 -0.0873 0.104 Uiso 1 1 calc R U . . .
 C49 C 0.55245(16) 0.0936(2) 0.16156(13) 0.0496(12) Uani 1 1 d . . . . .
 H49 H 0.5348 0.0668 0.1529 0.060 Uiso 1 1 calc R U . . .
 C116 C 0.3822(2) 0.1023(3) 0.2615(2) 0.081(2) Uani 1 1 d . . . . .
 H11A H 0.3862 0.1342 0.2480 0.097 Uiso 1 1 calc R U . . .
 H11B H 0.3603 0.1102 0.2716 0.097 Uiso 1 1 calc R U . . .
 C25 C 0.63356(19) -0.1625(3) 0.13103(15) 0.0614(15) Uani 1 1 d . . . . .
 H25A H 0.6177 -0.1384 0.1419 0.074 Uiso 1 1 calc R U . . .
 H25B H 0.6321 -0.2001 0.1395 0.074 Uiso 1 1 calc R U . . .
 C43 C 0.65733(16) 0.1453(2) 0.12940(13) 0.0519(13) Uani 1 1 d . . . . .
 H43A H 0.6477 0.1100 0.1199 0.062 Uiso 1 1 calc R U . . .
 H43B H 0.6726 0.1620 0.1147 0.062 Uiso 1 1 calc R U . . .
 C34 C 0.74069(19) -0.0957(3) 0.20216(17) 0.0648(16) Uani 1 1 d . . . . .
 H34 H 0.7642 -0.0785 0.2045 0.078 Uiso 1 1 calc R U . . .
 C139 C 0.5755(2) -0.0284(3) -0.00464(17) 0.0752(19) Uani 1 1 d . . . . .
 H139 H 0.5993 -0.0123 -0.0032 0.090 Uiso 1 1 calc R U . . .
 C50 C 0.57498(15) 0.1177(2) 0.14249(13) 0.0493(12) Uani 1 1 d . . . . .
 H50 H 0.5737 0.1055 0.1209 0.059 Uiso 1 1 calc R U . . .
 C135 C 0.5207(2) -0.0716(3) -0.03731(16) 0.0678(17) Uani 1 1 d . . . . .
 C84 C 0.54771(19) -0.1221(3) 0.33389(15) 0.0623(16) Uani 1 1 d . . . . .
 H84 H 0.5639 -0.0946 0.3440 0.075 Uiso 1 1 calc R U . . .
 C68 C 0.3916(2) -0.4631(3) 0.10136(16) 0.0661(17) Uani 1 1 d . . . . .
 H68A H 0.4068 -0.4358 0.0922 0.079 Uiso 1 1 calc R U . . .
 H68B H 0.3904 -0.4965 0.0880 0.079 Uiso 1 1 calc R U . . .
 C65 C 0.38833(16) -0.4178(2) 0.17810(14) 0.0506(13) Uani 1 1 d . . . . .
 H65 H 0.3686 -0.4428 0.1786 0.061 Uiso 1 1 calc R U . . .
 C16 C 0.4365(2) -0.1752(3) 0.04236(17) 0.0702(18) Uani 1 1 d . . . . .
 H16A H 0.4373 -0.1833 0.0655 0.084 Uiso 1 1 calc R U . . .
 H16B H 0.4353 -0.1350 0.0394 0.084 Uiso 1 1 calc R U . . .
 C121 C 0.6210(2) -0.3427(3) 0.05138(18) 0.0705(19) Uani 1 1 d . . . . .
 C114 C 0.3962(2) 0.0401(2) 0.21621(17) 0.0665(17) Uani 1 1 d . . . . .
 H114 H 0.4156 0.0644 0.2133 0.080 Uiso 1 1 calc R U . . .
 C27 C 0.5000(2) -0.2518(3) -0.00307(16) 0.0692(17) Uani 1 1 d . . . . .
 H27 H 0.4980 -0.2777 -0.0201 0.083 Uiso 1 1 calc R U . . .
 C102 C 0.38318(15) -0.2470(2) 0.12562(13) 0.0480(12) Uani 1 1 d . . . . .
 C119 C 0.57762(18) -0.3137(2) 0.08524(16) 0.0603(15) Uani 1 1 d . . . . .
 H119 H 0.5727 -0.2954 0.1040 0.072 Uiso 1 1 calc R U . . .
 C19 C 0.53624(19) -0.1998(2) 0.03483(14) 0.0566(14) Uani 1 1 d . . . . .
 C38 C 0.77862(17) 0.1392(3) 0.25615(17) 0.0641(16) Uani 1 1 d . . . . .
 H38 H 0.7915 0.1371 0.2777 0.077 Uiso 1 1 calc R U . . .
 C31 C 0.72515(18) -0.1077(2) 0.22952(16) 0.0607(15) Uani 1 1 d . . . . .
 C106 C 0.50153(17) -0.3069(3) 0.09176(14) 0.0565(14) Uani 1 1 d . . . . .
 H10C H 0.5117 -0.2694 0.0918 0.068 Uiso 1 1 calc R U . . .
 H10D H 0.5111 -0.3242 0.1128 0.068 Uiso 1 1 calc R U . . .
 C118 C 0.54890(19) -0.3399(3) 0.06339(17) 0.0653(16) Uani 1 1 d . . . . .
 C110 C 0.36340(18) -0.0430(2) 0.20274(15) 0.0578(14) Uani 1 1 d . . . . .
 C122 C 0.6602(2) -0.3423(4) 0.0436(2) 0.095(3) Uani 1 1 d . . . . .
 H12A H 0.6633 -0.3737 0.0294 0.114 Uiso 1 1 calc R U . . .
 H12B H 0.6782 -0.3467 0.0638 0.114 Uiso 1 1 calc R U . . .
 F11 F 0.30791(16) -0.0178(2) 0.13414(16) 0.0925(18) Uani 0.75 1 d . . P . .
 C107 C 0.43831(18) -0.3329(3) 0.06169(14) 0.0592(15) Uani 1 1 d . . . . .
 H107 H 0.4496 -0.3541 0.0471 0.071 Uiso 1 1 calc R U . . .
 C117 C 0.4146(2) 0.0964(2) 0.28711(19) 0.074(2) Uani 1 1 d . . . . .
 H11C H 0.4366 0.0877 0.2773 0.089 Uiso 1 1 calc R U . . .
 H11D H 0.4192 0.1316 0.2987 0.089 Uiso 1 1 calc R U . . .
 F6 F 0.5119(2) -0.1030(2) 0.11489(16) 0.141(2) Uani 1 1 d . . . . .
 F8 F 0.22913(15) -0.0702(2) 0.10683(16) 0.0881(16) Uani 0.75 1 d . . P . .
 C4 C 0.2246(3) -0.4631(5) 0.0760(4) 0.151(5) Uani 1 1 d . . . . .
 H4 H 0.2043 -0.4877 0.0727 0.181 Uiso 1 1 calc R U . . .
 C113 C 0.3736(2) 0.0523(3) 0.23946(16) 0.0659(17) Uani 1 1 d . . . . .
 C112 C 0.3459(2) 0.0164(3) 0.24300(18) 0.0684(17) Uani 1 1 d . . . . .
 H112 H 0.3301 0.0241 0.2582 0.082 Uiso 1 1 calc R U . . .
 C75 C 0.3913(2) -0.0505(3) 0.40712(17) 0.076(2) Uani 1 1 d . . . . .
 H75 H 0.3852 -0.0780 0.4213 0.092 Uiso 1 1 calc R U . . .
 C80 C 0.50000(18) -0.1906(2) 0.33637(16) 0.0580(15) Uani 1 1 d . . . . .
 C133 C 0.5010(3) -0.1539(3) -0.07257(19) 0.086(2) Uani 1 1 d . . . . .
 H13C H 0.4884 -0.1692 -0.0555 0.104 Uiso 1 1 calc R U . . .
 H13D H 0.4869 -0.1651 -0.0937 0.104 Uiso 1 1 calc R U . . .
 C73 C 0.3962(2) 0.0413(3) 0.39386(18) 0.078(2) Uani 1 1 d . . . . .
 H73 H 0.3951 0.0791 0.3987 0.094 Uiso 1 1 calc R U . . .
 C91 C 0.61558(14) -0.01997(19) 0.19846(13) 0.0425(11) Uani 1 1 d . . . . .
 F3 F 0.4673(2) -0.1308(3) 0.1341(4) 0.308(9) Uani 1 1 d . . . . .
 C131 C 0.5829(3) -0.2315(3) -0.0910(2) 0.092(3) Uani 1 1 d . . . . .
 F37 F 0.5234(5) -0.2079(8) 0.1993(5) 0.146(8) Uani 0.576(15) 1 d D . P A 1
 C78 C 0.43336(19) -0.1959(2) 0.34681(17) 0.0653(17) Uani 1 1 d . . . . .
 H78A H 0.4242 -0.2022 0.3236 0.078 Uiso 1 1 calc R U . . .
 H78B H 0.4172 -0.2165 0.3592 0.078 Uiso 1 1 calc R U . . .
 C85 C 0.52388(18) -0.1495(2) 0.35141(16) 0.0612(15) Uani 1 1 d . . . . .
 H85 H 0.5238 -0.1404 0.3734 0.073 Uiso 1 1 calc R U . . .
 C35 C 0.7219(2) -0.1089(3) 0.17140(17) 0.0673(17) Uani 1 1 d . . . . .
 H35 H 0.7329 -0.1012 0.1529 0.081 Uiso 1 1 calc R U . . .
 C66 C 0.41416(17) -0.4285(2) 0.15804(13) 0.0503(13) Uani 1 1 d . . . . .
 C74 C 0.3882(3) 0.0041(4) 0.4147(2) 0.092(3) Uani 1 1 d . . . . .
 H74 H 0.3806 0.0148 0.4343 0.110 Uiso 1 1 calc R U . . .
 F31 F 0.5771(5) -0.2623(8) 0.1597(5) 0.160(9) Uani 0.576(15) 1 d D . P A 1
 C111 C 0.34056(19) -0.0312(3) 0.22480(18) 0.0678(17) Uani 1 1 d . . . . .
 H111 H 0.3211 -0.0556 0.2275 0.081 Uiso 1 1 calc R U . . .
 P4 P 0.67692(10) -0.09753(14) 0.34596(10) 0.1044(10) Uani 0.75 1 d . . P . .
 C9 C 0.2613(2) -0.1860(4) 0.05802(19) 0.083(2) Uani 1 1 d . . . . .
 H9A H 0.2550 -0.1478 0.0628 0.100 Uiso 1 1 calc R U . . .
 H9B H 0.2429 -0.1987 0.0396 0.100 Uiso 1 1 calc R U . . .
 C11 C 0.3279(2) -0.1552(4) 0.06480(18) 0.081(2) Uani 1 1 d . . . . .
 H11 H 0.3230 -0.1316 0.0815 0.098 Uiso 1 1 calc R U . . .
 F9 F 0.27874(18) -0.0480(3) 0.08572(15) 0.0964(18) Uani 0.75 1 d . . P . .
 C71 C 0.4118(2) 0.0657(3) 0.33987(18) 0.074(2) Uani 1 1 d . . . . .
 H71 H 0.4176 0.1022 0.3465 0.089 Uiso 1 1 calc R U . . .
 C24 C 0.6299(2) -0.1467(3) 0.04068(16) 0.0721(18) Uani 1 1 d . . . . .
 H24 H 0.6455 -0.1347 0.0262 0.087 Uiso 1 1 calc R U . . .
 C14 C 0.3421(2) -0.2229(3) 0.01537(17) 0.080(2) Uani 1 1 d . . . . .
 H14 H 0.3465 -0.2457 -0.0019 0.096 Uiso 1 1 calc R U . . .
 C26 C 0.4680(2) -0.2340(3) 0.00581(16) 0.0687(17) Uani 1 1 d . . . . .
 H26 H 0.4447 -0.2462 -0.0052 0.082 Uiso 1 1 calc R U . . .
 C72 C 0.4060(2) 0.0244(3) 0.36495(17) 0.0675(17) Uani 1 1 d . . . . .
 F1 F 0.4486(2) -0.0453(3) 0.1415(3) 0.202(4) Uani 1 1 d . . . . .
 C76 C 0.40305(18) -0.0645(3) 0.37929(15) 0.0640(16) Uani 1 1 d . . . . .
 C120 C 0.61260(19) -0.3163(3) 0.07780(17) 0.0647(16) Uani 1 1 d . . . . .
 H120 H 0.6321 -0.2987 0.0918 0.078 Uiso 1 1 calc R U . . .
 F5 F 0.49569(17) -0.0161(2) 0.12391(19) 0.138(2) Uani 1 1 d . . . . .
 C10 C 0.2995(2) -0.1867(4) 0.04828(18) 0.083(2) Uani 1 1 d . . . . .
 F36 F 0.5298(3) -0.2929(3) 0.1779(3) 0.093(4) Uani 0.576(15) 1 d D . P A 1
 C125 C 0.5565(2) -0.3682(3) 0.03742(17) 0.0720(18) Uani 1 1 d . . . . .
 H125 H 0.5373 -0.3866 0.0235 0.086 Uiso 1 1 calc R U . . .
 C1 C 0.3274(2) -0.4649(3) 0.0835(2) 0.090(2) Uani 1 1 d . . . . .
 H1 H 0.3316 -0.4968 0.0718 0.108 Uiso 1 1 calc R U . . .
 C123 C 0.6687(2) -0.2887(3) 0.0267(2) 0.085(2) Uani 1 1 d . . . . .
 H12C H 0.6662 -0.2577 0.0413 0.102 Uiso 1 1 calc R U . . .
 H12D H 0.6947 -0.2897 0.0231 0.102 Uiso 1 1 calc R U . . .
 C12 C 0.3643(2) -0.1574(3) 0.05723(18) 0.078(2) Uani 1 1 d . . . . .
 H12 H 0.3836 -0.1356 0.0688 0.093 Uiso 1 1 calc R U . . .
 N13 N 0.2838(2) -0.3914(3) 0.08502(17) 0.0883(19) Uani 1 1 d . . . . .
 C2 C 0.2892(3) -0.4436(4) 0.0814(2) 0.099(3) Uani 1 1 d . . . . .
 N8 N 0.6048(2) -0.2394(3) -0.06173(17) 0.095(2) Uani 1 1 d . . . . .
 C140 C 0.5551(3) -0.0469(3) -0.03476(16) 0.079(2) Uani 1 1 d . . . . .
 H140 H 0.5657 -0.0420 -0.0537 0.094 Uiso 1 1 calc R U . . .
 F26 F 0.6655(2) -0.0418(3) 0.3332(2) 0.127(3) Uani 0.75 1 d . . P . .
 C8 C 0.2584(2) -0.2213(4) 0.0872(2) 0.091(3) Uani 1 1 d . . . . .
 H8A H 0.2756 -0.2067 0.1059 0.109 Uiso 1 1 calc R U . . .
 H8B H 0.2330 -0.2183 0.0920 0.109 Uiso 1 1 calc R U . . .
 C7 C 0.2430(2) -0.3143(5) 0.0891(2) 0.101(3) Uani 1 1 d . . . . .
 H7 H 0.221(3) -0.293(4) 0.098(2) 0.121 Uiso 1 1 d . U . . .
 C15 C 0.3072(2) -0.2199(4) 0.02348(18) 0.086(2) Uani 1 1 d . . . . .
 H15 H 0.2879 -0.2413 0.0117 0.103 Uiso 1 1 calc R U . . .
 C132 C 0.5479(3) -0.2068(3) -0.09150(16) 0.087(3) Uani 1 1 d . . . . .
 H132 H 0.5297 -0.2133 -0.1100 0.105 Uiso 1 1 calc R U . . .
 C126 C 0.6591(3) -0.2735(4) -0.0286(2) 0.107(3) Uani 1 1 d . . . . .
 H126 H 0.6852 -0.2767 -0.0267 0.129 Uiso 1 1 calc R U . . .
 C124 C 0.5929(2) -0.3699(3) 0.03155(19) 0.076(2) Uani 1 1 d . . . . .
 H124 H 0.5985 -0.3901 0.0137 0.092 Uiso 1 1 calc R U . . .
 F39 F 0.5759(4) -0.2582(5) 0.2117(2) 0.103(4) Uani 0.576(15) 1 d D . P A 1
 F41 F 0.5721(4) -0.1825(4) 0.1800(3) 0.101(4) Uani 0.576(15) 1 d D . P A 1
 C6 C 0.2490(2) -0.3746(4) 0.0851(2) 0.097(3) Uani 1 1 d . . . . .
 C3 C 0.2599(3) -0.4818(5) 0.0750(3) 0.133(4) Uani 1 1 d . . . . .
 H3 H 0.2643 -0.5189 0.0702 0.159 Uiso 1 1 calc R U . . .
 F25 F 0.6368(2) -0.1139(4) 0.3449(3) 0.173(4) Uani 0.75 1 d . . P . .
 C128 C 0.6519(4) -0.2760(5) -0.0884(3) 0.144(5) Uani 1 1 d . . . . .
 H128 H 0.6764 -0.2891 -0.0875 0.172 Uiso 1 1 calc R U . . .
 C127 C 0.6374(3) -0.2622(4) -0.0607(2) 0.101(3) Uani 1 1 d . . . . .
 F30 F 0.6914(3) -0.1562(4) 0.3593(3) 0.180(5) Uani 0.75 1 d . . P . .
 C129 C 0.6269(4) -0.2687(5) -0.1184(3) 0.137(5) Uani 1 1 d . . . . .
 H129 H 0.6346 -0.2804 -0.1377 0.165 Uiso 1 1 calc R U . . .
 C5 C 0.2189(3) -0.4081(5) 0.0819(3) 0.134(4) Uani 1 1 d . . . . .
 H5 H 0.1950 -0.3945 0.0835 0.161 Uiso 1 1 calc R U . . .
 F33 F 0.5272(6) -0.2191(5) 0.1465(3) 0.137(7) Uani 0.576(15) 1 d D . P A 1
 F29 F 0.6799(5) -0.0797(5) 0.3811(3) 0.226(7) Uani 0.75 1 d . . P . .
 F27 F 0.6734(4) -0.1178(5) 0.3099(2) 0.182(5) Uani 0.75 1 d . . P . .
 F2 F 0.4564(4) -0.0720(5) 0.0959(3) 0.360(11) Uani 1 1 d . . . . .
 F28 F 0.7169(3) -0.0838(6) 0.3432(4) 0.242(8) Uani 0.75 1 d . . P . .
 C142 C 0.2842(3) -0.4324(5) 0.1646(3) 0.120(4) Uani 1 1 d . . . . .
 P6 P 0.3567(3) -0.4891(4) 0.00110(18) 0.201(4) Uani 0.5 1 d D U P B 1
 F21 F 0.3151(4) -0.4768(7) 0.0074(4) 0.219(6) Uani 0.5 1 d D U P B 1
 F19 F 0.3562(6) -0.4367(7) -0.0217(4) 0.226(6) Uani 0.5 1 d D U P B 1
 F23 F 0.3981(4) -0.5008(8) -0.0050(4) 0.242(7) Uani 0.5 1 d D U P B 1
 F24 F 0.3577(6) -0.5381(6) 0.0271(4) 0.235(6) Uani 0.5 1 d D U P B 1
 F20 F 0.3744(5) -0.4456(7) 0.0276(4) 0.230(6) Uani 0.5 1 d D U P B 1
 F22 F 0.3378(5) -0.5317(7) -0.0256(4) 0.228(6) Uani 0.5 1 d D U P B 1
 F42 F 0.5300(5) -0.1908(11) 0.1978(4) 0.115(9) Uani 0.424(15) 1 d D . P A 2
 F34 F 0.5727(5) -0.2765(7) 0.1627(3) 0.094(7) Uani 0.424(15) 1 d D . P A 2
 F38 F 0.5466(6) -0.2707(8) 0.2092(4) 0.142(8) Uani 0.424(15) 1 d D . P A 2
 F40 F 0.5890(3) -0.2113(10) 0.1988(5) 0.124(9) Uani 0.424(15) 1 d D . P A 2
 F32 F 0.5533(6) -0.1971(13) 0.1510(6) 0.173(13) Uani 0.424(15) 1 d D . P A 2
 F35 F 0.5105(3) -0.2467(10) 0.1630(3) 0.118(8) Uani 0.424(15) 1 d D . P A 2
 P5 P 0.3683(2) -0.2888(4) -0.05974(18) 0.158(3) Uani 0.5 1 d D U P . .
 F15 F 0.3318(4) -0.3033(8) -0.0447(4) 0.223(6) Uani 0.5 1 d D U P . .
 F17 F 0.3484(4) -0.2968(8) -0.0934(3) 0.183(5) Uani 0.5 1 d D U P . .
 F18 F 0.4063(3) -0.2685(6) -0.0656(2) 0.147(4) Uani 0.5 1 d D U P . .
 F14 F 0.3890(5) -0.3090(9) -0.0246(3) 0.229(7) Uani 0.5 1 d D U P . .
 F13 F 0.3477(5) -0.2336(6) -0.0681(4) 0.201(5) Uani 0.5 1 d D U P . .
 F16 F 0.3700(6) -0.3514(5) -0.0666(6) 0.238(6) Uani 0.5 1 d D U P . .

loop_
  _atom_site_aniso_label
  _atom_site_aniso_U_11
  _atom_site_aniso_U_22
  _atom_site_aniso_U_33
  _atom_site_aniso_U_23
  _atom_site_aniso_U_13
  _atom_site_aniso_U_12
 Ag2 0.0493(2) 0.04103(19) 0.0582(2) 0.00669(17) 0.00864(18) -0.00481(16)
 Ag1 0.0516(2) 0.0474(2) 0.0630(3) -0.00138(19) 0.00108(19) -0.00259(18)
 Ag8 0.0752(3) 0.0524(2) 0.0583(2) -0.00160(19) 0.0201(2) -0.0154(2)
 Ag7 0.0731(3) 0.0450(2) 0.0712(3) -0.0158(2) 0.0215(2) -0.0064(2)
 Ag5 0.0640(3) 0.0544(2) 0.0656(3) -0.0049(2) 0.0089(2) -0.0033(2)
 Ag6 0.0527(3) 0.0880(4) 0.0693(3) -0.0001(3) 0.0023(2) 0.0011(2)
 Ag4 0.0998(4) 0.0695(3) 0.0536(3) -0.0011(2) 0.0107(3) 0.0046(3)
 Ag3 0.0855(4) 0.0667(3) 0.0727(3) -0.0034(2) 0.0196(3) 0.0112(3)
 P2 0.0625(9) 0.0597(9) 0.0575(9) -0.0038(7) 0.0088(7) -0.0114(8)
 P1 0.0784(12) 0.0758(11) 0.0724(11) -0.0044(9) 0.0233(10) -0.0232(10)
 P3 0.0672(14) 0.0664(14) 0.0921(17) 0.0056(13) 0.0309(13) 0.0075(12)
 O5 0.064(2) 0.0348(17) 0.0484(19) -0.0056(15) 0.0193(17) -0.0043(16)
 C141 0.050(3) 0.047(3) 0.042(3) -0.020(2) 0.012(2) -0.023(2)
 O7 0.070(3) 0.0410(19) 0.060(2) -0.0033(17) 0.022(2) -0.0128(18)
 N5 0.055(3) 0.046(2) 0.052(3) 0.002(2) 0.021(2) 0.001(2)
 N16 0.053(3) 0.043(2) 0.048(2) -0.0007(19) 0.018(2) -0.008(2)
 N2 0.042(2) 0.037(2) 0.055(3) -0.0044(19) 0.012(2) -0.0036(18)
 O8 0.071(3) 0.048(2) 0.059(2) -0.0009(18) 0.016(2) -0.0221(19)
 N17 0.050(3) 0.040(2) 0.054(3) -0.0092(19) 0.015(2) 0.0026(19)
 O6 0.061(2) 0.052(2) 0.080(3) -0.007(2) 0.029(2) -0.0024(19)
 O1 0.071(3) 0.078(3) 0.061(3) -0.013(2) 0.010(2) -0.004(2)
 C56 0.049(3) 0.038(2) 0.048(3) -0.005(2) 0.010(2) -0.001(2)
 C48 0.053(3) 0.040(3) 0.050(3) -0.001(2) 0.010(2) -0.003(2)
 N15 0.052(3) 0.054(3) 0.049(2) -0.003(2) 0.004(2) -0.004(2)
 C63 0.061(3) 0.036(2) 0.040(3) 0.002(2) 0.006(2) -0.001(2)
 C46 0.052(3) 0.038(3) 0.053(3) -0.003(2) 0.001(2) -0.004(2)
 C87 0.050(3) 0.037(2) 0.055(3) 0.001(2) 0.009(2) -0.001(2)
 O10 0.076(3) 0.074(3) 0.081(3) -0.015(3) -0.005(3) -0.011(3)
 C53 0.056(3) 0.038(3) 0.059(3) -0.008(2) 0.004(3) -0.008(2)
 C55 0.053(3) 0.038(2) 0.047(3) -0.001(2) 0.006(2) -0.005(2)
 O9 0.067(3) 0.058(2) 0.088(3) -0.020(2) 0.035(2) -0.012(2)
 N1 0.052(3) 0.043(2) 0.050(2) -0.004(2) 0.004(2) 0.002(2)
 N3 0.055(3) 0.046(2) 0.059(3) 0.001(2) 0.003(2) 0.004(2)
 C60 0.049(3) 0.035(2) 0.056(3) -0.003(2) 0.004(2) -0.007(2)
 C96 0.054(3) 0.051(3) 0.056(3) -0.001(3) 0.019(3) -0.002(3)
 C88 0.058(3) 0.039(3) 0.056(3) 0.000(2) 0.005(3) -0.004(2)
 C93 0.056(3) 0.038(3) 0.059(3) 0.000(2) 0.013(3) 0.001(2)
 C59 0.046(3) 0.037(2) 0.043(3) -0.001(2) -0.002(2) 0.000(2)
 C90 0.046(3) 0.035(2) 0.065(3) -0.007(2) 0.003(3) -0.002(2)
 C52 0.049(3) 0.045(3) 0.052(3) 0.005(2) 0.012(2) -0.003(2)
 C138 0.104(6) 0.046(3) 0.048(3) 0.002(3) 0.004(3) 0.003(3)
 C45 0.043(3) 0.039(3) 0.051(3) 0.010(2) 0.000(2) 0.005(2)
 C64 0.061(3) 0.036(3) 0.049(3) 0.000(2) 0.013(3) 0.002(2)
 N18 0.055(3) 0.053(3) 0.061(3) 0.005(2) 0.011(2) -0.020(2)
 C95 0.069(4) 0.046(3) 0.060(3) -0.003(3) 0.022(3) -0.002(3)
 N14 0.064(4) 0.106(5) 0.080(4) -0.020(4) 0.011(3) -0.001(4)
 C104 0.050(3) 0.054(3) 0.044(3) 0.000(2) 0.006(2) 0.003(3)
 C101 0.048(3) 0.053(3) 0.051(3) 0.009(3) 0.008(2) 0.000(2)
 N19 0.069(3) 0.057(3) 0.061(3) -0.014(2) 0.017(3) -0.016(3)
 N20 0.074(4) 0.045(3) 0.079(4) -0.018(3) 0.018(3) -0.008(2)
 C83 0.061(3) 0.041(3) 0.062(3) 0.009(3) 0.013(3) -0.011(3)
 C44 0.056(3) 0.048(3) 0.056(3) 0.006(3) 0.010(3) 0.002(3)
 N11 0.052(3) 0.058(3) 0.052(3) 0.000(2) 0.012(2) -0.001(2)
 C136 0.088(5) 0.055(4) 0.061(4) 0.003(3) -0.011(3) 0.003(3)
 C109 0.056(3) 0.057(3) 0.051(3) -0.001(3) 0.012(3) -0.001(3)
 C62 0.053(3) 0.040(3) 0.053(3) 0.004(2) 0.006(2) 0.002(2)
 C57 0.051(3) 0.040(3) 0.049(3) 0.000(2) 0.011(2) 0.001(2)
 C37 0.042(3) 0.050(3) 0.063(3) -0.008(3) 0.007(3) 0.004(2)
 C54 0.061(3) 0.047(3) 0.054(3) 0.001(3) 0.013(3) -0.015(3)
 C94 0.061(3) 0.035(2) 0.057(3) -0.003(2) 0.011(3) -0.002(2)
 C28 0.064(4) 0.047(3) 0.063(4) -0.004(3) 0.008(3) 0.008(3)
 C108 0.052(3) 0.081(4) 0.044(3) -0.011(3) 0.008(3) -0.006(3)
 N4 0.046(3) 0.055(3) 0.059(3) 0.001(2) 0.011(2) 0.004(2)
 C58 0.041(3) 0.042(3) 0.055(3) 0.001(2) 0.010(2) -0.001(2)
 C89 0.060(3) 0.038(3) 0.050(3) -0.003(2) 0.009(3) -0.012(2)
 C22 0.077(4) 0.044(3) 0.055(3) -0.001(3) 0.007(3) 0.003(3)
 O2 0.083(3) 0.066(3) 0.045(2) 0.0027(19) 0.003(2) -0.018(2)
 N10 0.077(4) 0.059(3) 0.053(3) -0.001(2) 0.013(3) 0.010(3)
 C67 0.078(4) 0.049(3) 0.058(3) -0.016(3) 0.019(3) 0.001(3)
 C86 0.054(3) 0.037(3) 0.056(3) -0.004(2) 0.006(3) -0.008(2)
 C33 0.066(4) 0.051(3) 0.062(4) 0.006(3) -0.004(3) -0.005(3)
 C32 0.066(4) 0.048(3) 0.065(4) 0.000(3) 0.000(3) -0.004(3)
 C115 0.066(4) 0.052(3) 0.062(4) 0.001(3) 0.018(3) 0.005(3)
 C41 0.048(3) 0.052(3) 0.063(3) 0.002(3) 0.013(3) -0.002(3)
 N7 0.083(4) 0.077(4) 0.085(4) 0.006(3) 0.032(4) 0.004(3)
 C97 0.066(4) 0.044(3) 0.052(3) -0.002(2) 0.010(3) -0.004(3)
 C13 0.077(5) 0.090(5) 0.060(4) 0.005(4) 0.008(4) 0.011(4)
 C17 0.072(4) 0.059(3) 0.050(3) 0.015(3) 0.007(3) 0.007(3)
 C69 0.055(3) 0.042(3) 0.056(3) 0.003(2) 0.012(3) 0.003(2)
 C79 0.083(5) 0.055(3) 0.074(4) 0.014(3) 0.014(4) -0.017(3)
 C92 0.040(3) 0.035(2) 0.060(3) -0.002(2) 0.009(2) -0.002(2)
 C130 0.214(14) 0.081(6) 0.086(6) -0.015(5) 0.062(8) 0.020(7)
 C47 0.052(3) 0.038(3) 0.051(3) 0.000(2) 0.008(2) 0.003(2)
 N6 0.070(3) 0.049(3) 0.059(3) -0.004(2) 0.012(3) -0.006(2)
 C105 0.050(3) 0.055(3) 0.050(3) 0.008(3) 0.008(2) 0.003(3)
 C30 0.062(4) 0.045(3) 0.072(4) 0.011(3) 0.006(3) 0.005(3)
 C70 0.044(3) 0.041(3) 0.047(3) 0.005(2) 0.006(2) 0.000(2)
 C100 0.045(3) 0.056(3) 0.049(3) 0.000(3) 0.004(2) -0.002(2)
 N9 0.119(5) 0.052(3) 0.056(3) -0.003(3) -0.007(3) 0.003(3)
 F12 0.106(4) 0.089(4) 0.071(3) 0.002(3) 0.034(3) -0.004(3)
 N12 0.082(4) 0.066(3) 0.056(3) -0.013(3) 0.001(3) -0.017(3)
 C82 0.057(3) 0.042(3) 0.053(3) -0.005(2) 0.009(3) -0.002(2)
 C81 0.066(4) 0.040(3) 0.063(4) 0.004(3) 0.011(3) -0.008(3)
 C29 0.062(4) 0.044(3) 0.069(4) -0.005(3) 0.002(3) -0.002(3)
 C137 0.076(4) 0.043(3) 0.057(3) 0.003(3) 0.007(3) 0.001(3)
 C39 0.052(3) 0.051(3) 0.088(5) -0.006(3) 0.002(3) -0.011(3)
 C98 0.055(3) 0.060(3) 0.053(3) 0.005(3) 0.014(3) 0.006(3)
 F4 0.480(19) 0.208(9) 0.086(4) -0.004(5) 0.055(7) 0.186(11)
 C103 0.049(3) 0.055(3) 0.041(3) -0.002(2) 0.001(2) -0.005(3)
 O11 0.119(4) 0.072(3) 0.084(3) -0.012(3) 0.033(3) -0.031(3)
 F10 0.077(3) 0.063(3) 0.101(4) 0.008(3) 0.023(3) 0.007(3)
 C20 0.076(4) 0.043(3) 0.053(3) 0.004(3) 0.013(3) 0.007(3)
 C61 0.045(3) 0.046(3) 0.057(3) -0.008(2) 0.013(2) -0.005(2)
 C36 0.057(3) 0.057(3) 0.049(3) -0.003(3) 0.001(3) -0.006(3)
 C18 0.085(5) 0.046(3) 0.050(3) 0.003(3) 0.006(3) 0.008(3)
 F7 0.090(4) 0.076(4) 0.125(5) 0.009(3) 0.039(4) 0.016(3)
 C23 0.068(4) 0.059(4) 0.073(4) 0.002(3) 0.015(3) -0.008(3)
 O3 0.056(3) 0.097(3) 0.075(3) -0.032(3) 0.015(2) 0.006(2)
 C40 0.050(3) 0.057(3) 0.074(4) 0.007(3) 0.016(3) -0.008(3)
 O4 0.072(3) 0.092(3) 0.057(2) 0.002(2) 0.008(2) 0.002(3)
 C42 0.057(3) 0.049(3) 0.063(3) 0.004(3) 0.027(3) -0.005(3)
 O12 0.089(4) 0.079(3) 0.098(4) 0.003(3) 0.014(3) -0.017(3)
 C77 0.072(4) 0.074(4) 0.065(4) 0.005(3) 0.022(3) -0.018(4)
 C51 0.055(3) 0.047(3) 0.053(3) -0.002(2) 0.010(3) -0.011(3)
 C99 0.050(3) 0.061(3) 0.053(3) -0.004(3) 0.009(3) -0.001(3)
 C21 0.068(4) 0.041(3) 0.059(3) 0.006(3) 0.009(3) 0.006(3)
 C134 0.127(7) 0.062(4) 0.060(4) -0.001(3) -0.017(4) 0.015(4)
 C49 0.052(3) 0.042(3) 0.052(3) -0.003(2) 0.001(2) -0.006(2)
 C116 0.103(6) 0.050(4) 0.099(6) 0.005(4) 0.041(5) 0.013(4)
 C25 0.069(4) 0.050(3) 0.063(4) 0.001(3) 0.003(3) 0.001(3)
 C43 0.055(3) 0.056(3) 0.047(3) 0.008(3) 0.013(2) 0.000(3)
 C34 0.056(4) 0.057(3) 0.081(4) 0.004(3) 0.009(3) 0.008(3)
 C139 0.092(5) 0.072(4) 0.062(4) -0.003(3) 0.015(4) -0.004(4)
 C50 0.051(3) 0.053(3) 0.043(3) 0.002(2) 0.009(2) 0.004(3)
 C135 0.090(5) 0.049(3) 0.059(4) 0.003(3) 0.000(4) 0.006(3)
 C84 0.071(4) 0.052(3) 0.062(4) -0.008(3) 0.006(3) -0.023(3)
 C68 0.078(4) 0.057(3) 0.064(4) -0.015(3) 0.015(3) 0.012(3)
 C65 0.055(3) 0.039(3) 0.058(3) 0.003(2) 0.009(3) -0.003(2)
 C16 0.079(5) 0.063(4) 0.066(4) 0.011(3) 0.008(4) 0.010(3)
 C121 0.073(4) 0.069(4) 0.076(4) 0.023(4) 0.028(4) 0.019(4)
 C114 0.074(4) 0.045(3) 0.083(5) -0.002(3) 0.021(4) 0.000(3)
 C27 0.077(5) 0.070(4) 0.058(4) -0.005(3) 0.004(3) -0.003(4)
 C102 0.042(3) 0.053(3) 0.046(3) 0.011(2) -0.002(2) 0.001(2)
 C119 0.069(4) 0.047(3) 0.068(4) 0.006(3) 0.019(3) 0.010(3)
 C19 0.073(4) 0.050(3) 0.046(3) 0.006(3) 0.007(3) 0.005(3)
 C38 0.048(3) 0.064(4) 0.076(4) -0.013(3) -0.004(3) -0.007(3)
 C31 0.063(4) 0.044(3) 0.070(4) 0.002(3) -0.001(3) 0.006(3)
 C106 0.058(3) 0.057(3) 0.056(3) 0.004(3) 0.012(3) 0.009(3)
 C118 0.065(4) 0.063(4) 0.070(4) -0.001(3) 0.019(3) 0.012(3)
 C110 0.062(4) 0.052(3) 0.061(3) 0.001(3) 0.015(3) 0.002(3)
 C122 0.074(5) 0.106(6) 0.110(7) 0.011(5) 0.030(5) 0.021(5)
 F11 0.071(3) 0.080(4) 0.121(5) 0.016(3) 0.000(3) -0.018(3)
 C107 0.070(4) 0.060(3) 0.051(3) -0.006(3) 0.020(3) 0.006(3)
 C117 0.092(5) 0.038(3) 0.094(5) -0.007(3) 0.025(4) -0.002(3)
 F6 0.195(7) 0.095(4) 0.157(5) -0.001(4) 0.098(5) 0.024(4)
 F8 0.065(3) 0.083(4) 0.117(5) -0.003(3) 0.015(3) 0.005(3)
 C4 0.094(8) 0.113(9) 0.229(16) 0.000(10) -0.022(9) -0.030(7)
 C113 0.088(5) 0.049(3) 0.062(4) 0.002(3) 0.016(3) 0.018(3)
 C112 0.069(4) 0.063(4) 0.078(4) 0.000(3) 0.027(4) 0.008(3)
 C75 0.077(5) 0.089(5) 0.065(4) -0.012(4) 0.017(4) -0.020(4)
 C80 0.062(4) 0.038(3) 0.074(4) 0.010(3) 0.010(3) -0.003(3)
 C133 0.118(7) 0.061(4) 0.069(4) -0.010(3) -0.019(4) -0.001(4)
 C73 0.083(5) 0.085(5) 0.065(4) -0.031(4) 0.011(4) -0.011(4)
 C91 0.040(3) 0.030(2) 0.055(3) -0.002(2) 0.004(2) 0.000(2)
 F3 0.094(5) 0.123(6) 0.70(3) 0.151(10) 0.037(9) -0.035(4)
 C131 0.142(8) 0.064(4) 0.070(5) -0.011(4) 0.021(5) -0.005(5)
 F37 0.107(10) 0.130(11) 0.227(18) -0.031(10) 0.107(11) -0.018(8)
 C78 0.075(4) 0.048(3) 0.074(4) 0.006(3) 0.017(3) -0.022(3)
 C85 0.070(4) 0.049(3) 0.063(4) 0.007(3) 0.008(3) -0.012(3)
 C35 0.067(4) 0.068(4) 0.066(4) -0.005(3) 0.011(3) 0.014(3)
 C66 0.060(3) 0.037(3) 0.051(3) 0.000(2) 0.003(3) 0.005(2)
 C74 0.099(6) 0.111(7) 0.069(5) -0.034(5) 0.024(4) -0.013(5)
 F31 0.182(14) 0.126(13) 0.205(16) -0.090(11) 0.132(13) -0.071(11)
 C111 0.067(4) 0.054(3) 0.087(5) -0.003(3) 0.028(4) -0.007(3)
 P4 0.101(2) 0.084(2) 0.128(3) 0.025(2) 0.018(2) -0.0002(18)
 C9 0.055(4) 0.103(6) 0.085(5) -0.010(5) -0.009(4) 0.009(4)
 C11 0.078(5) 0.100(6) 0.064(4) 0.004(4) 0.006(4) 0.028(4)
 F9 0.104(5) 0.105(4) 0.090(4) 0.002(3) 0.043(4) 0.019(4)
 C71 0.083(5) 0.053(4) 0.086(5) -0.032(4) 0.014(4) -0.009(3)
 C24 0.094(5) 0.071(4) 0.051(3) -0.005(3) 0.009(3) -0.008(4)
 C14 0.085(5) 0.100(6) 0.054(4) 0.014(4) 0.010(4) 0.012(4)
 C26 0.080(5) 0.064(4) 0.062(4) -0.001(3) 0.011(3) 0.000(3)
 C72 0.072(4) 0.057(4) 0.075(4) -0.017(3) 0.015(3) -0.007(3)
 F1 0.134(6) 0.163(6) 0.348(12) 0.086(7) 0.152(7) 0.028(5)
 C76 0.057(4) 0.083(4) 0.053(3) -0.006(3) 0.014(3) -0.013(3)
 C120 0.057(4) 0.058(4) 0.081(4) 0.009(3) 0.018(3) 0.006(3)
 F5 0.111(4) 0.080(3) 0.232(7) -0.006(4) 0.055(5) -0.003(3)
 C10 0.071(5) 0.111(6) 0.060(4) 0.017(4) -0.011(4) 0.025(4)
 F36 0.081(6) 0.060(5) 0.139(9) 0.000(5) 0.022(6) -0.026(4)
 C125 0.072(4) 0.075(4) 0.072(4) 0.001(4) 0.019(4) 0.014(4)
 C1 0.084(5) 0.082(5) 0.101(6) -0.039(5) 0.009(5) -0.021(4)
 C123 0.070(5) 0.089(5) 0.100(6) 0.010(5) 0.028(4) 0.009(4)
 C12 0.065(4) 0.097(5) 0.068(4) 0.012(4) -0.001(3) 0.012(4)
 N13 0.077(4) 0.095(5) 0.091(5) -0.011(4) 0.008(4) -0.005(4)
 C2 0.079(6) 0.116(7) 0.094(6) -0.017(6) -0.010(5) -0.025(5)
 N8 0.128(6) 0.085(4) 0.075(4) -0.014(4) 0.028(4) -0.001(4)
 C140 0.118(7) 0.069(4) 0.048(3) 0.003(3) 0.011(4) 0.009(4)
 F26 0.134(6) 0.103(5) 0.144(7) 0.021(5) 0.025(5) 0.028(5)
 C8 0.062(4) 0.126(7) 0.080(5) -0.017(5) -0.003(4) 0.015(5)
 C7 0.050(4) 0.155(9) 0.100(6) -0.020(6) 0.017(4) -0.022(5)
 C15 0.073(5) 0.114(6) 0.062(4) 0.006(4) -0.011(4) 0.006(5)
 C132 0.140(8) 0.067(4) 0.048(4) -0.006(3) -0.006(4) -0.001(5)
 C126 0.114(7) 0.116(7) 0.107(7) 0.005(6) 0.062(6) 0.023(6)
 C124 0.092(5) 0.067(4) 0.075(4) 0.003(4) 0.028(4) 0.022(4)
 F39 0.107(9) 0.101(7) 0.089(6) -0.018(5) -0.018(6) 0.015(7)
 F41 0.136(11) 0.054(5) 0.125(9) -0.024(5) 0.056(8) -0.050(5)
 C6 0.068(5) 0.120(7) 0.101(6) -0.010(6) 0.012(5) -0.015(5)
 C3 0.105(8) 0.100(7) 0.179(12) -0.011(7) -0.015(8) -0.033(6)
 F25 0.098(6) 0.160(8) 0.258(12) 0.067(8) 0.015(7) -0.005(6)
 C128 0.233(15) 0.127(9) 0.091(7) 0.022(6) 0.085(9) 0.070(9)
 C127 0.116(8) 0.105(7) 0.092(6) -0.015(5) 0.044(6) 0.005(6)
 F30 0.177(9) 0.099(6) 0.280(13) 0.066(7) 0.083(9) 0.038(6)
 C129 0.219(15) 0.110(8) 0.101(8) -0.013(7) 0.080(9) 0.022(9)
 C5 0.069(6) 0.142(10) 0.182(12) -0.017(9) -0.009(7) -0.020(6)
 F33 0.196(18) 0.079(7) 0.114(10) -0.024(7) -0.042(11) 0.043(9)
 F29 0.37(2) 0.176(10) 0.116(7) -0.041(7) -0.007(10) 0.018(11)
 F27 0.265(14) 0.167(9) 0.128(7) -0.018(7) 0.072(8) -0.024(9)
 F2 0.50(2) 0.235(11) 0.234(10) -0.111(9) -0.275(13) 0.180(12)
 F28 0.127(8) 0.285(16) 0.327(18) 0.181(14) 0.074(10) 0.023(9)
 C142 0.109(8) 0.120(8) 0.143(9) 0.017(7) 0.051(7) -0.017(6)
 P6 0.326(10) 0.180(7) 0.108(5) -0.003(4) 0.068(6) 0.096(7)
 F21 0.317(12) 0.215(13) 0.140(10) -0.002(9) 0.082(9) 0.085(9)
 F19 0.273(15) 0.246(11) 0.171(10) 0.038(8) 0.072(10) 0.087(10)
 F23 0.332(12) 0.236(14) 0.171(12) 0.003(10) 0.075(9) 0.094(10)
 F24 0.385(17) 0.200(10) 0.136(9) -0.003(7) 0.086(10) 0.099(10)
 F20 0.348(15) 0.191(11) 0.154(9) -0.001(8) 0.051(9) 0.090(10)
 F22 0.331(15) 0.230(11) 0.135(9) -0.006(8) 0.075(9) 0.084(10)
 F42 0.075(9) 0.18(2) 0.081(9) -0.062(11) -0.017(8) 0.053(12)
 F34 0.126(13) 0.063(8) 0.078(8) -0.040(6) -0.027(9) 0.042(9)
 F38 0.149(17) 0.164(16) 0.120(13) 0.079(12) 0.047(13) 0.045(14)
 F40 0.038(5) 0.18(2) 0.149(15) -0.095(15) -0.002(7) 0.001(8)
 F32 0.112(14) 0.26(3) 0.16(2) 0.14(2) 0.055(14) 0.043(15)
 F35 0.065(7) 0.21(2) 0.075(8) -0.050(11) -0.008(6) -0.034(10)
 P5 0.174(6) 0.184(6) 0.129(4) -0.042(5) 0.066(4) -0.001(5)
 F15 0.231(10) 0.278(14) 0.171(11) -0.047(10) 0.064(8) -0.035(9)
 F17 0.166(10) 0.231(12) 0.163(7) -0.032(7) 0.056(7) -0.009(9)
 F18 0.173(8) 0.179(10) 0.080(6) 0.044(6) -0.005(6) 0.007(7)
 F14 0.254(13) 0.270(15) 0.163(8) 0.019(8) 0.040(8) -0.043(11)
 F13 0.229(12) 0.227(10) 0.168(11) -0.002(8) 0.094(9) 0.015(8)
 F16 0.266(15) 0.229(9) 0.225(12) -0.035(8) 0.060(10) -0.008(8)

_geom_special_details
;
 All esds (except the esd in the dihedral angle between two l.s. planes)
 are estimated using the full covariance matrix.  The cell esds are taken
 into account individually in the estimation of esds in distances, angles
 and torsion angles; correlations between esds in cell parameters are only
 used when they are defined by crystal symmetry.  An approximate (isotropic)
 treatment of cell esds is used for estimating esds involving l.s. planes.
;
loop_
  _geom_bond_atom_site_label_1
  _geom_bond_atom_site_label_2
  _geom_bond_distance
  _geom_bond_site_symmetry_2
  _geom_bond_publ_flag
 Ag2 Ag1 2.8876(6) . ?
 Ag2 N5 2.265(4) . ?
 Ag2 N2 2.304(4) . ?
 Ag2 C46 2.706(5) . ?
 Ag2 O9 2.528(5) . ?
 Ag1 N1 2.225(5) . ?
 Ag1 N3 2.252(5) . ?
 Ag1 N4 2.542(5) . ?
 Ag8 Ag7 2.9104(7) . ?
 Ag8 N16 2.254(4) . ?
 Ag8 N18 2.236(4) . ?
 Ag7 N17 2.265(4) . ?
 Ag7 N20 2.253(5) . ?
 Ag5 Ag6 2.8874(7) . ?
 Ag5 N15 2.245(5) . ?
 Ag5 N12 2.246(6) . ?
 Ag5 O12 2.530(6) . ?
 Ag6 N14 2.235(6) . ?
 Ag6 N11 2.246(5) . ?
 Ag4 Ag3 2.9086(8) . ?
 Ag4 N6 2.247(5) . ?
 Ag4 N9 2.222(6) . ?
 Ag3 N10 2.240(5) . ?
 Ag3 N7 2.230(7) . ?
 P2 F37 1.536(11) . ?
 P2 F31 1.547(11) . ?
 P2 F36 1.612(7) . ?
 P2 F39 1.592(9) . ?
 P2 F41 1.500(7) . ?
 P2 F33 1.575(10) . ?
 P2 F42 1.575(12) . ?
 P2 F34 1.558(11) . ?
 P2 F38 1.533(11) . ?
 P2 F40 1.596(10) . ?
 P2 F32 1.550(12) . ?
 P2 F35 1.556(9) . ?
 P1 F4 1.520(9) . ?
 P1 F6 1.552(6) . ?
 P1 F3 1.505(7) . ?
 P1 F1 1.533(7) . ?
 P1 F5 1.554(6) . ?
 P1 F2 1.415(7) . ?
 P3 F12 1.566(6) . ?
 P3 F10 1.578(6) . ?
 P3 F7 1.612(6) . ?
 P3 F11 1.567(6) . ?
 P3 F8 1.626(6) . ?
 P3 F9 1.608(6) . ?
 O5 C63 1.373(6) . ?
 O5 C62 1.427(6) . ?
 C141 O10 1.214(7) . ?
 C141 O9 1.264(7) . ?
 C141 O11 1.226(7) . ?
 O7 C48 1.374(6) . ?
 O7 C51 1.414(6) . ?
 N5 C42 1.288(7) . ?
 N5 C43 1.452(7) . ?
 N16 C56 1.339(7) . ?
 N16 C54 1.331(7) . ?
 N2 C89 1.336(7) . ?
 N2 C91 1.341(6) . ?
 O8 C83 1.368(6) . ?
 O8 C86 1.443(7) . ?
 N17 C57 1.339(7) . ?
 N17 C61 1.340(7) . ?
 O6 C109 1.410(7) . ?
 O6 C110 1.386(7) . ?
 O1 C28 1.361(7) . ?
 O1 C25 1.431(8) . ?
 C56 C55 1.401(7) . ?
 C56 C57 1.479(7) . ?
 C48 C47 1.387(7) . ?
 C48 C49 1.402(8) . ?
 N15 C98 1.330(7) . ?
 N15 C102 1.354(7) . ?
 C63 C64 1.398(8) . ?
 C63 C70 1.380(7) . ?
 C46 H46 0.9500 . ?
 C46 C45 1.398(8) . ?
 C46 C47 1.372(8) . ?
 C87 C88 1.384(8) . ?
 C87 C90 1.377(8) . ?
 C87 C86 1.505(7) . ?
 C53 H53 0.9500 . ?
 C53 C52 1.378(8) . ?
 C53 C54 1.403(8) . ?
 C55 H55 0.9500 . ?
 C55 C52 1.379(7) . ?
 N1 C96 1.350(7) . ?
 N1 C92 1.366(7) . ?
 N3 C33 1.472(7) . ?
 N3 C36 1.260(7) . ?
 C60 H60 0.9500 . ?
 C60 C59 1.360(8) . ?
 C60 C61 1.407(7) . ?
 C96 H96 0.9500 . ?
 C96 C95 1.388(9) . ?
 C88 H88 0.9500 . ?
 C88 C89 1.384(8) . ?
 C93 H93 0.9500 . ?
 C93 C94 1.375(8) . ?
 C93 C92 1.374(8) . ?
 C59 C62 1.491(7) . ?
 C59 C58 1.401(7) . ?
 C90 H90 0.9500 . ?
 C90 C91 1.400(7) . ?
 C52 C51 1.527(7) . ?
 C138 O2 1.373(7) . ?
 C138 C137 1.375(10) . ?
 C138 C139 1.386(10) . ?
 C45 C44 1.514(8) . ?
 C45 C50 1.396(8) . ?
 C64 H64 0.9500 . ?
 C64 C65 1.381(7) . ?
 N18 C77 1.251(8) . ?
 N18 C78 1.440(8) . ?
 C95 H95 0.9500 . ?
 C95 C94 1.402(8) . ?
 N14 C8 1.463(11) . ?
 N14 C7 1.280(11) . ?
 C104 H104 0.9500 . ?
 C104 C105 1.409(8) . ?
 C104 C103 1.398(8) . ?
 C101 H101 0.9500 . ?
 C101 C100 1.392(8) . ?
 C101 C102 1.385(8) . ?
 N19 C72 1.328(8) . ?
 N19 C76 1.328(8) . ?
 N20 C117 1.455(9) . ?
 N20 C71 1.278(9) . ?
 C83 C82 1.387(8) . ?
 C83 C84 1.393(8) . ?
 C44 H44A 0.9900 . ?
 C44 H44B 0.9900 . ?
 C44 C43 1.525(8) . ?
 N11 C108 1.345(7) . ?
 N11 C103 1.343(7) . ?
 C136 H136 0.9500 . ?
 C136 C137 1.412(9) . ?
 C136 C135 1.381(10) . ?
 C109 H10A 0.9900 . ?
 C109 H10B 0.9900 . ?
 C109 C100 1.507(8) . ?
 C62 H62A 0.9900 . ?
 C62 H62B 0.9900 . ?
 C57 C58 1.387(7) . ?
 C37 N4 1.323(7) . ?
 C37 C36 1.477(8) . ?
 C37 C38 1.407(8) . ?
 C54 H54 0.9500 . ?
 C94 C97 1.500(8) . ?
 C28 C29 1.382(9) . ?
 C28 C35 1.396(9) . ?
 C108 H108 0.9500 . ?
 C108 C107 1.371(9) . ?
 N4 C41 1.312(7) . ?
 C58 H58 0.9500 . ?
 C89 H89 0.9500 . ?
 C22 C23 1.384(9) . ?
 C22 C21 1.380(9) . ?
 C22 C25 1.512(8) . ?
 O2 C97 1.413(7) . ?
 N10 C27 1.348(9) . ?
 N10 C19 1.345(7) . ?
 C67 H67A 0.9900 . ?
 C67 H67B 0.9900 . ?
 C67 C68 1.520(9) . ?
 C67 C66 1.496(7) . ?
 C86 H86A 0.9900 . ?
 C86 H86B 0.9900 . ?
 C33 H33A 0.9900 . ?
 C33 H33B 0.9900 . ?
 C33 C32 1.534(9) . ?
 C32 H32A 0.9900 . ?
 C32 H32B 0.9900 . ?
 C32 C31 1.525(9) . ?
 C115 H115 0.9500 . ?
 C115 C114 1.387(9) . ?
 C115 C110 1.373(9) . ?
 C41 C40 1.412(8) . ?
 C41 C42 1.459(9) . ?
 N7 C123 1.448(10) . ?
 N7 C126 1.247(10) . ?
 C97 H97A 0.9900 . ?
 C97 H97B 0.9900 . ?
 C13 O4 1.357(9) . ?
 C13 C14 1.410(11) . ?
 C13 C12 1.390(11) . ?
 C17 C18 1.391(9) . ?
 C17 C16 1.492(10) . ?
 C17 C26 1.388(9) . ?
 C69 H69 0.9500 . ?
 C69 C70 1.414(7) . ?
 C69 C66 1.395(8) . ?
 C79 H79A 0.9900 . ?
 C79 H79B 0.9900 . ?
 C79 C80 1.525(9) . ?
 C79 C78 1.534(10) . ?
 C92 C91 1.477(8) . ?
 C130 H130 0.9500 . ?
 C130 C131 1.401(12) . ?
 C130 C129 1.313(17) . ?
 C47 H47 0.9500 . ?
 N6 C20 1.317(8) . ?
 N6 C24 1.345(9) . ?
 C105 C106 1.509(8) . ?
 C105 C107 1.365(8) . ?
 C30 H30 0.9500 . ?
 C30 C29 1.403(9) . ?
 C30 C31 1.379(9) . ?
 C70 H70 0.9500 . ?
 C100 C99 1.371(8) . ?
 N9 C133 1.451(11) . ?
 N9 C132 1.303(10) . ?
 N12 C68 1.469(9) . ?
 N12 C1 1.251(9) . ?
 C82 H82 0.9500 . ?
 C82 C81 1.400(8) . ?
 C81 H81 0.9500 . ?
 C81 C80 1.372(9) . ?
 C29 H29 0.9500 . ?
 C137 H137 0.9500 . ?
 C39 H39 0.9500 . ?
 C39 C40 1.365(9) . ?
 C39 C38 1.364(9) . ?
 C98 H98 0.9500 . ?
 C98 C99 1.375(8) . ?
 C103 C102 1.473(8) . ?
 C20 C21 1.392(8) . ?
 C20 C19 1.504(9) . ?
 C61 H61 0.9500 . ?
 C36 H36 0.9500 . ?
 C18 H18 0.9500 . ?
 C18 C19 1.371(9) . ?
 C23 H23 0.9500 . ?
 C23 C24 1.387(9) . ?
 O3 C106 1.417(7) . ?
 O3 C118 1.377(8) . ?
 C40 H40 0.9500 . ?
 O4 C16 1.424(9) . ?
 C42 H42 0.9500 . ?
 O12 C142 1.497(12) . ?
 C77 H77 0.9500 . ?
 C77 C76 1.503(10) . ?
 C51 H51A 0.9900 . ?
 C51 H51B 0.9900 . ?
 C99 H99 0.9500 . ?
 C21 H21 0.9500 . ?
 C134 H13A 0.9900 . ?
 C134 H13B 0.9900 . ?
 C134 C135 1.532(9) . ?
 C134 C133 1.517(10) . ?
 C49 H49 0.9500 . ?
 C49 C50 1.376(8) . ?
 C116 H11A 0.9900 . ?
 C116 H11B 0.9900 . ?
 C116 C117 1.470(11) . ?
 C116 C113 1.535(10) . ?
 C25 H25A 0.9900 . ?
 C25 H25B 0.9900 . ?
 C43 H43A 0.9900 . ?
 C43 H43B 0.9900 . ?
 C34 H34 0.9500 . ?
 C34 C31 1.398(9) . ?
 C34 C35 1.398(9) . ?
 C139 H139 0.9500 . ?
 C139 C140 1.432(10) . ?
 C50 H50 0.9500 . ?
 C135 C140 1.387(11) . ?
 C84 H84 0.9500 . ?
 C84 C85 1.404(9) . ?
 C68 H68A 0.9900 . ?
 C68 H68B 0.9900 . ?
 C65 H65 0.9500 . ?
 C65 C66 1.395(8) . ?
 C16 H16A 0.9900 . ?
 C16 H16B 0.9900 . ?
 C121 C122 1.527(10) . ?
 C121 C120 1.364(10) . ?
 C121 C124 1.381(11) . ?
 C114 H114 0.9500 . ?
 C114 C113 1.416(9) . ?
 C27 H27 0.9500 . ?
 C27 C26 1.358(10) . ?
 C119 H119 0.9500 . ?
 C119 C118 1.428(10) . ?
 C119 C120 1.371(9) . ?
 C38 H38 0.9500 . ?
 C106 H10C 0.9900 . ?
 C106 H10D 0.9900 . ?
 C118 C125 1.361(9) . ?
 C110 C111 1.380(9) . ?
 C122 H12A 0.9900 . ?
 C122 H12B 0.9900 . ?
 C122 C123 1.547(12) . ?
 C107 H107 0.9500 . ?
 C117 H11C 0.9900 . ?
 C117 H11D 0.9900 . ?
 C4 H4 0.9500 . ?
 C4 C3 1.377(17) . ?
 C4 C5 1.389(16) . ?
 C113 C112 1.370(10) . ?
 C112 H112 0.9500 . ?
 C112 C111 1.388(9) . ?
 C75 H75 0.9500 . ?
 C75 C74 1.382(11) . ?
 C75 C76 1.357(9) . ?
 C80 C85 1.411(9) . ?
 C133 H13C 0.9900 . ?
 C133 H13D 0.9900 . ?
 C73 H73 0.9500 . ?
 C73 C74 1.328(11) . ?
 C73 C72 1.388(9) . ?
 C131 N8 1.365(11) . ?
 C131 C132 1.415(13) . ?
 C78 H78A 0.9900 . ?
 C78 H78B 0.9900 . ?
 C85 H85 0.9500 . ?
 C35 H35 0.9500 . ?
 C74 H74 0.9500 . ?
 C111 H111 0.9500 . ?
 P4 F26 1.500(8) . ?
 P4 F25 1.516(9) . ?
 P4 F30 1.599(9) . ?
 P4 F29 1.527(11) . ?
 P4 F27 1.581(10) . ?
 P4 F28 1.525(11) . ?
 C9 H9A 0.9900 . ?
 C9 H9B 0.9900 . ?
 C9 C10 1.522(11) . ?
 C9 C8 1.517(12) . ?
 C11 H11 0.9500 . ?
 C11 C10 1.387(12) . ?
 C11 C12 1.422(11) . ?
 C71 H71 0.9500 . ?
 C71 C72 1.501(10) . ?
 C24 H24 0.9500 . ?
 C14 H14 0.9500 . ?
 C14 C15 1.378(11) . ?
 C26 H26 0.9500 . ?
 C120 H120 0.9500 . ?
 C10 C15 1.388(11) . ?
 C125 H125 0.9500 . ?
 C125 C124 1.401(10) . ?
 C1 H1 0.9500 . ?
 C1 C2 1.480(13) . ?
 C123 H12C 0.9900 . ?
 C123 H12D 0.9900 . ?
 C12 H12 0.9500 . ?
 N13 C2 1.306(12) . ?
 N13 C6 1.342(11) . ?
 C2 C3 1.417(13) . ?
 N8 C127 1.316(12) . ?
 C140 H140 0.9500 . ?
 C8 H8A 0.9900 . ?
 C8 H8B 0.9900 . ?
 C7 H7 1.07(10) . ?
 C7 C6 1.505(15) . ?
 C15 H15 0.9500 . ?
 C132 H132 0.9500 . ?
 C126 H126 0.9500 . ?
 C126 C127 1.473(14) . ?
 C124 H124 0.9500 . ?
 C6 C5 1.362(13) . ?
 C3 H3 0.9500 . ?
 C128 H128 0.9500 . ?
 C128 C127 1.398(12) . ?
 C128 C129 1.439(18) . ?
 C129 H129 0.9500 . ?
 C5 H5 0.9500 . ?
 P6 F21 1.619(11) . ?
 P6 F19 1.599(11) . ?
 P6 F23 1.607(11) . ?
 P6 F24 1.622(11) . ?
 P6 F20 1.598(11) . ?
 P6 F22 1.601(11) . ?
 P5 F15 1.614(11) . ?
 P5 F17 1.493(10) . ?
 P5 F18 1.534(10) . ?
 P5 F14 1.623(11) . ?
 P5 F13 1.560(11) . ?
 P5 F16 1.560(11) . ?

loop_
  _geom_angle_atom_site_label_1
  _geom_angle_atom_site_label_2
  _geom_angle_atom_site_label_3
  _geom_angle
  _geom_angle_site_symmetry_1
  _geom_angle_site_symmetry_3
  _geom_angle_publ_flag
 N5 Ag2 Ag1 87.32(12) . . ?
 N5 Ag2 N2 141.82(16) . . ?
 N5 Ag2 C46 85.59(17) . . ?
 N5 Ag2 O9 122.72(16) . . ?
 N2 Ag2 Ag1 67.05(11) . . ?
 N2 Ag2 C46 111.43(16) . . ?
 N2 Ag2 O9 88.42(15) . . ?
 C46 Ag2 Ag1 164.25(11) . . ?
 O9 Ag2 Ag1 94.45(10) . . ?
 O9 Ag2 C46 101.22(15) . . ?
 N1 Ag1 Ag2 74.44(11) . . ?
 N1 Ag1 N3 155.65(18) . . ?
 N1 Ag1 N4 124.37(16) . . ?
 N3 Ag1 Ag2 100.65(12) . . ?
 N3 Ag1 N4 70.95(16) . . ?
 N4 Ag1 Ag2 64.03(10) . . ?
 N16 Ag8 Ag7 71.69(12) . . ?
 N18 Ag8 Ag7 91.15(13) . . ?
 N18 Ag8 N16 149.75(17) . . ?
 N17 Ag7 Ag8 71.87(12) . . ?
 N20 Ag7 Ag8 93.77(15) . . ?
 N20 Ag7 N17 147.39(18) . . ?
 N15 Ag5 Ag6 71.79(12) . . ?
 N15 Ag5 N12 151.06(19) . . ?
 N15 Ag5 O12 96.26(17) . . ?
 N12 Ag5 Ag6 93.22(14) . . ?
 N12 Ag5 O12 112.49(19) . . ?
 O12 Ag5 Ag6 112.65(13) . . ?
 N14 Ag6 Ag5 93.67(18) . . ?
 N14 Ag6 N11 148.1(2) . . ?
 N11 Ag6 Ag5 71.14(12) . . ?
 N6 Ag4 Ag3 70.64(12) . . ?
 N9 Ag4 Ag3 91.84(14) . . ?
 N9 Ag4 N6 147.8(2) . . ?
 N10 Ag3 Ag4 72.22(14) . . ?
 N7 Ag3 Ag4 95.20(16) . . ?
 N7 Ag3 N10 150.9(2) . . ?
 F37 P2 F31 177.8(12) . . ?
 F37 P2 F36 93.5(8) . . ?
 F37 P2 F39 93.1(10) . . ?
 F37 P2 F33 93.3(11) . . ?
 F31 P2 F36 85.4(7) . . ?
 F31 P2 F39 88.8(10) . . ?
 F31 P2 F33 84.7(11) . . ?
 F39 P2 F36 86.2(6) . . ?
 F41 P2 F37 91.2(8) . . ?
 F41 P2 F31 89.8(8) . . ?
 F41 P2 F36 175.1(5) . . ?
 F41 P2 F39 94.6(7) . . ?
 F41 P2 F33 89.9(8) . . ?
 F33 P2 F36 88.8(7) . . ?
 F33 P2 F39 172.1(5) . . ?
 F42 P2 F40 88.4(8) . . ?
 F34 P2 F42 177.5(13) . . ?
 F34 P2 F40 89.4(8) . . ?
 F38 P2 F42 83.9(12) . . ?
 F38 P2 F34 97.4(10) . . ?
 F38 P2 F40 90.5(12) . . ?
 F38 P2 F32 177.3(10) . . ?
 F38 P2 F35 92.8(12) . . ?
 F32 P2 F42 93.7(15) . . ?
 F32 P2 F34 85.0(13) . . ?
 F32 P2 F40 90.7(13) . . ?
 F32 P2 F35 85.6(11) . . ?
 F35 P2 F42 81.5(9) . . ?
 F35 P2 F34 100.6(9) . . ?
 F35 P2 F40 169.0(10) . . ?
 F4 P1 F6 85.6(5) . . ?
 F4 P1 F1 88.9(6) . . ?
 F4 P1 F5 87.5(6) . . ?
 F6 P1 F5 93.2(3) . . ?
 F3 P1 F4 83.5(7) . . ?
 F3 P1 F6 84.6(5) . . ?
 F3 P1 F1 95.0(6) . . ?
 F3 P1 F5 170.8(6) . . ?
 F1 P1 F6 174.5(5) . . ?
 F1 P1 F5 86.4(4) . . ?
 F2 P1 F4 177.7(10) . . ?
 F2 P1 F6 95.2(7) . . ?
 F2 P1 F3 94.5(8) . . ?
 F2 P1 F1 90.3(7) . . ?
 F2 P1 F5 94.6(7) . . ?
 F12 P3 F10 92.1(3) . . ?
 F12 P3 F7 88.9(3) . . ?
 F12 P3 F11 92.2(4) . . ?
 F12 P3 F8 90.3(3) . . ?
 F12 P3 F9 175.7(4) . . ?
 F10 P3 F7 178.6(4) . . ?
 F10 P3 F8 89.2(3) . . ?
 F10 P3 F9 90.9(3) . . ?
 F7 P3 F8 89.8(3) . . ?
 F11 P3 F10 90.8(3) . . ?
 F11 P3 F7 90.2(4) . . ?
 F11 P3 F8 177.5(4) . . ?
 F11 P3 F9 90.8(4) . . ?
 F9 P3 F7 88.0(4) . . ?
 F9 P3 F8 86.7(4) . . ?
 C63 O5 C62 118.1(4) . . ?
 O10 C141 O9 119.5(5) . . ?
 O10 C141 O11 122.9(5) . . ?
 O11 C141 O9 117.5(6) . . ?
 C48 O7 C51 116.8(4) . . ?
 C42 N5 Ag2 120.5(4) . . ?
 C42 N5 C43 119.4(5) . . ?
 C43 N5 Ag2 120.1(3) . . ?
 C56 N16 Ag8 124.2(3) . . ?
 C54 N16 Ag8 116.6(4) . . ?
 C54 N16 C56 119.0(5) . . ?
 C89 N2 Ag2 117.1(3) . . ?
 C89 N2 C91 117.8(4) . . ?
 C91 N2 Ag2 124.4(4) . . ?
 C83 O8 C86 118.2(4) . . ?
 C57 N17 Ag7 122.2(3) . . ?
 C57 N17 C61 118.5(4) . . ?
 C61 N17 Ag7 119.0(3) . . ?
 C110 O6 C109 118.9(5) . . ?
 C28 O1 C25 118.2(5) . . ?
 N16 C56 C55 121.1(5) . . ?
 N16 C56 C57 118.7(5) . . ?
 C55 C56 C57 120.2(5) . . ?
 O7 C48 C47 116.2(5) . . ?
 O7 C48 C49 123.9(5) . . ?
 C47 C48 C49 119.9(5) . . ?
 C98 N15 Ag5 119.3(4) . . ?
 C98 N15 C102 117.7(5) . . ?
 C102 N15 Ag5 122.8(4) . . ?
 O5 C63 C64 115.6(5) . . ?
 O5 C63 C70 125.0(5) . . ?
 C70 C63 C64 119.4(5) . . ?
 Ag2 C46 H46 92.5 . . ?
 C45 C46 Ag2 86.6(3) . . ?
 C45 C46 H46 119.6 . . ?
 C47 C46 Ag2 91.0(3) . . ?
 C47 C46 H46 119.6 . . ?
 C47 C46 C45 120.7(5) . . ?
 C88 C87 C86 122.2(5) . . ?
 C90 C87 C88 118.2(5) . . ?
 C90 C87 C86 119.5(5) . . ?
 C52 C53 H53 121.0 . . ?
 C52 C53 C54 118.0(5) . . ?
 C54 C53 H53 121.0 . . ?
 C56 C55 H55 120.2 . . ?
 C52 C55 C56 119.7(5) . . ?
 C52 C55 H55 120.2 . . ?
 C141 O9 Ag2 104.7(4) . . ?
 C96 N1 Ag1 119.9(4) . . ?
 C96 N1 C92 116.8(5) . . ?
 C92 N1 Ag1 123.3(4) . . ?
 C33 N3 Ag1 123.0(4) . . ?
 C36 N3 Ag1 118.7(4) . . ?
 C36 N3 C33 118.2(5) . . ?
 C59 C60 H60 120.1 . . ?
 C59 C60 C61 119.7(5) . . ?
 C61 C60 H60 120.1 . . ?
 N1 C96 H96 118.0 . . ?
 N1 C96 C95 123.9(5) . . ?
 C95 C96 H96 118.0 . . ?
 C87 C88 H88 120.5 . . ?
 C89 C88 C87 119.0(5) . . ?
 C89 C88 H88 120.5 . . ?
 C94 C93 H93 118.7 . . ?
 C92 C93 H93 118.7 . . ?
 C92 C93 C94 122.6(6) . . ?
 C60 C59 C62 123.6(5) . . ?
 C60 C59 C58 117.4(5) . . ?
 C58 C59 C62 118.9(5) . . ?
 C87 C90 H90 120.2 . . ?
 C87 C90 C91 119.6(5) . . ?
 C91 C90 H90 120.2 . . ?
 C53 C52 C55 119.2(5) . . ?
 C53 C52 C51 122.8(5) . . ?
 C55 C52 C51 118.0(5) . . ?
 O2 C138 C137 123.8(6) . . ?
 O2 C138 C139 114.4(7) . . ?
 C137 C138 C139 121.8(6) . . ?
 C46 C45 C44 122.0(5) . . ?
 C50 C45 C46 118.1(5) . . ?
 C50 C45 C44 119.9(5) . . ?
 C63 C64 H64 119.8 . . ?
 C65 C64 C63 120.5(5) . . ?
 C65 C64 H64 119.8 . . ?
 C77 N18 Ag8 120.6(4) . . ?
 C77 N18 C78 118.4(5) . . ?
 C78 N18 Ag8 120.9(4) . . ?
 C96 C95 H95 120.5 . . ?
 C96 C95 C94 119.0(6) . . ?
 C94 C95 H95 120.5 . . ?
 C8 N14 Ag6 120.4(5) . . ?
 C7 N14 Ag6 121.9(7) . . ?
 C7 N14 C8 117.6(8) . . ?
 C105 C104 H104 120.7 . . ?
 C103 C104 H104 120.7 . . ?
 C103 C104 C105 118.7(5) . . ?
 C100 C101 H101 120.0 . . ?
 C102 C101 H101 120.0 . . ?
 C102 C101 C100 120.0(5) . . ?
 C72 N19 C76 117.1(6) . . ?
 C117 N20 Ag7 120.3(4) . . ?
 C71 N20 Ag7 120.3(5) . . ?
 C71 N20 C117 119.4(6) . . ?
 O8 C83 C82 125.1(5) . . ?
 O8 C83 C84 114.4(5) . . ?
 C82 C83 C84 120.5(5) . . ?
 C45 C44 H44A 109.1 . . ?
 C45 C44 H44B 109.1 . . ?
 C45 C44 C43 112.4(4) . . ?
 H44A C44 H44B 107.9 . . ?
 C43 C44 H44A 109.1 . . ?
 C43 C44 H44B 109.1 . . ?
 C108 N11 Ag6 117.6(4) . . ?
 C103 N11 Ag6 125.1(4) . . ?
 C103 N11 C108 117.4(5) . . ?
 C137 C136 H136 119.5 . . ?
 C135 C136 H136 119.5 . . ?
 C135 C136 C137 121.0(7) . . ?
 O6 C109 H10A 110.1 . . ?
 O6 C109 H10B 110.1 . . ?
 O6 C109 C100 108.1(5) . . ?
 H10A C109 H10B 108.4 . . ?
 C100 C109 H10A 110.1 . . ?
 C100 C109 H10B 110.1 . . ?
 O5 C62 C59 108.0(4) . . ?
 O5 C62 H62A 110.1 . . ?
 O5 C62 H62B 110.1 . . ?
 C59 C62 H62A 110.1 . . ?
 C59 C62 H62B 110.1 . . ?
 H62A C62 H62B 108.4 . . ?
 N17 C57 C56 118.4(4) . . ?
 N17 C57 C58 121.4(5) . . ?
 C58 C57 C56 120.2(5) . . ?
 N4 C37 C36 118.4(5) . . ?
 N4 C37 C38 122.4(6) . . ?
 C38 C37 C36 119.1(6) . . ?
 N16 C54 C53 123.0(5) . . ?
 N16 C54 H54 118.5 . . ?
 C53 C54 H54 118.5 . . ?
 C93 C94 C95 116.5(6) . . ?
 C93 C94 C97 121.0(5) . . ?
 C95 C94 C97 122.5(5) . . ?
 O1 C28 C29 124.1(6) . . ?
 O1 C28 C35 114.9(6) . . ?
 C29 C28 C35 121.0(6) . . ?
 N11 C108 H108 118.3 . . ?
 N11 C108 C107 123.3(6) . . ?
 C107 C108 H108 118.3 . . ?
 C37 N4 Ag1 108.6(4) . . ?
 C41 N4 Ag1 132.2(4) . . ?
 C41 N4 C37 118.3(5) . . ?
 C59 C58 H58 119.7 . . ?
 C57 C58 C59 120.5(5) . . ?
 C57 C58 H58 119.7 . . ?
 N2 C89 C88 123.3(5) . . ?
 N2 C89 H89 118.3 . . ?
 C88 C89 H89 118.3 . . ?
 C23 C22 C25 122.6(6) . . ?
 C21 C22 C23 117.5(6) . . ?
 C21 C22 C25 119.9(6) . . ?
 C138 O2 C97 118.6(5) . . ?
 C27 N10 Ag3 119.8(4) . . ?
 C19 N10 Ag3 124.0(5) . . ?
 C19 N10 C27 116.1(6) . . ?
 H67A C67 H67B 107.6 . . ?
 C68 C67 H67A 108.7 . . ?
 C68 C67 H67B 108.7 . . ?
 C66 C67 H67A 108.7 . . ?
 C66 C67 H67B 108.7 . . ?
 C66 C67 C68 114.4(5) . . ?
 O8 C86 C87 107.6(4) . . ?
 O8 C86 H86A 110.2 . . ?
 O8 C86 H86B 110.2 . . ?
 C87 C86 H86A 110.2 . . ?
 C87 C86 H86B 110.2 . . ?
 H86A C86 H86B 108.5 . . ?
 N3 C33 H33A 109.4 . . ?
 N3 C33 H33B 109.4 . . ?
 N3 C33 C32 111.2(5) . . ?
 H33A C33 H33B 108.0 . . ?
 C32 C33 H33A 109.4 . . ?
 C32 C33 H33B 109.4 . . ?
 C33 C32 H32A 109.5 . . ?
 C33 C32 H32B 109.5 . . ?
 H32A C32 H32B 108.1 . . ?
 C31 C32 C33 110.7(5) . . ?
 C31 C32 H32A 109.5 . . ?
 C31 C32 H32B 109.5 . . ?
 C114 C115 H115 120.3 . . ?
 C110 C115 H115 120.3 . . ?
 C110 C115 C114 119.4(6) . . ?
 N4 C41 C40 122.9(6) . . ?
 N4 C41 C42 119.4(5) . . ?
 C40 C41 C42 117.7(5) . . ?
 C123 N7 Ag3 120.4(5) . . ?
 C126 N7 Ag3 120.5(7) . . ?
 C126 N7 C123 119.1(8) . . ?
 C94 C97 H97A 109.8 . . ?
 C94 C97 H97B 109.8 . . ?
 O2 C97 C94 109.6(5) . . ?
 O2 C97 H97A 109.8 . . ?
 O2 C97 H97B 109.8 . . ?
 H97A C97 H97B 108.2 . . ?
 O4 C13 C14 114.9(7) . . ?
 O4 C13 C12 125.5(7) . . ?
 C12 C13 C14 119.6(7) . . ?
 C18 C17 C16 120.8(6) . . ?
 C26 C17 C18 116.9(6) . . ?
 C26 C17 C16 122.3(7) . . ?
 C70 C69 H69 119.1 . . ?
 C66 C69 H69 119.1 . . ?
 C66 C69 C70 121.8(5) . . ?
 H79A C79 H79B 107.7 . . ?
 C80 C79 H79A 108.9 . . ?
 C80 C79 H79B 108.9 . . ?
 C80 C79 C78 113.3(5) . . ?
 C78 C79 H79A 108.9 . . ?
 C78 C79 H79B 108.9 . . ?
 N1 C92 C93 121.2(5) . . ?
 N1 C92 C91 116.2(5) . . ?
 C93 C92 C91 122.6(5) . . ?
 C131 C130 H130 121.4 . . ?
 C129 C130 H130 121.4 . . ?
 C129 C130 C131 117.2(12) . . ?
 C48 C47 H47 119.8 . . ?
 C46 C47 C48 120.5(5) . . ?
 C46 C47 H47 119.8 . . ?
 C20 N6 Ag4 126.9(4) . . ?
 C20 N6 C24 117.2(6) . . ?
 C24 N6 Ag4 115.8(4) . . ?
 C104 C105 C106 119.0(5) . . ?
 C107 C105 C104 117.7(5) . . ?
 C107 C105 C106 123.2(5) . . ?
 C29 C30 H30 118.2 . . ?
 C31 C30 H30 118.2 . . ?
 C31 C30 C29 123.6(6) . . ?
 C63 C70 C69 119.4(5) . . ?
 C63 C70 H70 120.3 . . ?
 C69 C70 H70 120.3 . . ?
 C101 C100 C109 119.8(5) . . ?
 C99 C100 C101 118.5(5) . . ?
 C99 C100 C109 121.7(5) . . ?
 C133 N9 Ag4 120.6(4) . . ?
 C132 N9 Ag4 118.9(6) . . ?
 C132 N9 C133 120.5(7) . . ?
 C68 N12 Ag5 120.3(4) . . ?
 C1 N12 Ag5 120.5(6) . . ?
 C1 N12 C68 119.1(6) . . ?
 C83 C82 H82 120.7 . . ?
 C83 C82 C81 118.6(5) . . ?
 C81 C82 H82 120.7 . . ?
 C82 C81 H81 118.8 . . ?
 C80 C81 C82 122.5(6) . . ?
 C80 C81 H81 118.8 . . ?
 C28 C29 C30 117.4(6) . . ?
 C28 C29 H29 121.3 . . ?
 C30 C29 H29 121.3 . . ?
 C138 C137 C136 119.7(6) . . ?
 C138 C137 H137 120.2 . . ?
 C136 C137 H137 120.2 . . ?
 C40 C39 H39 120.4 . . ?
 C38 C39 H39 120.4 . . ?
 C38 C39 C40 119.1(6) . . ?
 N15 C98 H98 117.8 . . ?
 N15 C98 C99 124.5(6) . . ?
 C99 C98 H98 117.8 . . ?
 C104 C103 C102 120.4(5) . . ?
 N11 C103 C104 122.5(5) . . ?
 N11 C103 C102 117.1(5) . . ?
 N6 C20 C21 123.5(6) . . ?
 N6 C20 C19 116.4(5) . . ?
 C21 C20 C19 120.0(6) . . ?
 N17 C61 C60 122.3(5) . . ?
 N17 C61 H61 118.8 . . ?
 C60 C61 H61 118.8 . . ?
 N3 C36 C37 122.5(5) . . ?
 N3 C36 H36 118.8 . . ?
 C37 C36 H36 118.8 . . ?
 C17 C18 H18 119.6 . . ?
 C19 C18 C17 120.9(6) . . ?
 C19 C18 H18 119.6 . . ?
 C22 C23 H23 120.3 . . ?
 C22 C23 C24 119.4(7) . . ?
 C24 C23 H23 120.3 . . ?
 C118 O3 C106 118.8(5) . . ?
 C41 C40 H40 120.8 . . ?
 C39 C40 C41 118.3(6) . . ?
 C39 C40 H40 120.8 . . ?
 C13 O4 C16 118.6(6) . . ?
 N5 C42 C41 121.8(5) . . ?
 N5 C42 H42 119.1 . . ?
 C41 C42 H42 119.1 . . ?
 C142 O12 Ag5 111.9(5) . . ?
 N18 C77 H77 118.7 . . ?
 N18 C77 C76 122.7(6) . . ?
 C76 C77 H77 118.7 . . ?
 O7 C51 C52 108.1(4) . . ?
 O7 C51 H51A 110.1 . . ?
 O7 C51 H51B 110.1 . . ?
 C52 C51 H51A 110.1 . . ?
 C52 C51 H51B 110.1 . . ?
 H51A C51 H51B 108.4 . . ?
 C100 C99 C98 118.2(6) . . ?
 C100 C99 H99 120.9 . . ?
 C98 C99 H99 120.9 . . ?
 C22 C21 C20 119.3(6) . . ?
 C22 C21 H21 120.3 . . ?
 C20 C21 H21 120.3 . . ?
 H13A C134 H13B 107.8 . . ?
 C135 C134 H13A 109.1 . . ?
 C135 C134 H13B 109.1 . . ?
 C133 C134 H13A 109.1 . . ?
 C133 C134 H13B 109.1 . . ?
 C133 C134 C135 112.5(6) . . ?
 C48 C49 H49 120.6 . . ?
 C50 C49 C48 118.8(5) . . ?
 C50 C49 H49 120.6 . . ?
 H11A C116 H11B 107.5 . . ?
 C117 C116 H11A 108.5 . . ?
 C117 C116 H11B 108.5 . . ?
 C117 C116 C113 115.1(6) . . ?
 C113 C116 H11A 108.5 . . ?
 C113 C116 H11B 108.5 . . ?
 O1 C25 C22 107.3(5) . . ?
 O1 C25 H25A 110.3 . . ?
 O1 C25 H25B 110.3 . . ?
 C22 C25 H25A 110.3 . . ?
 C22 C25 H25B 110.3 . . ?
 H25A C25 H25B 108.5 . . ?
 N5 C43 C44 111.3(5) . . ?
 N5 C43 H43A 109.4 . . ?
 N5 C43 H43B 109.4 . . ?
 C44 C43 H43A 109.4 . . ?
 C44 C43 H43B 109.4 . . ?
 H43A C43 H43B 108.0 . . ?
 C31 C34 H34 119.7 . . ?
 C35 C34 H34 119.7 . . ?
 C35 C34 C31 120.6(6) . . ?
 C138 C139 H139 121.6 . . ?
 C138 C139 C140 116.9(7) . . ?
 C140 C139 H139 121.6 . . ?
 C45 C50 H50 119.0 . . ?
 C49 C50 C45 121.9(5) . . ?
 C49 C50 H50 119.0 . . ?
 C136 C135 C134 122.7(7) . . ?
 C136 C135 C140 117.9(6) . . ?
 C140 C135 C134 119.3(7) . . ?
 C83 C84 H84 120.1 . . ?
 C83 C84 C85 119.9(5) . . ?
 C85 C84 H84 120.1 . . ?
 C67 C68 H68A 109.5 . . ?
 C67 C68 H68B 109.5 . . ?
 N12 C68 C67 110.8(5) . . ?
 N12 C68 H68A 109.5 . . ?
 N12 C68 H68B 109.5 . . ?
 H68A C68 H68B 108.1 . . ?
 C64 C65 H65 119.1 . . ?
 C64 C65 C66 121.8(5) . . ?
 C66 C65 H65 119.1 . . ?
 C17 C16 H16A 110.0 . . ?
 C17 C16 H16B 110.0 . . ?
 O4 C16 C17 108.3(6) . . ?
 O4 C16 H16A 110.0 . . ?
 O4 C16 H16B 110.0 . . ?
 H16A C16 H16B 108.4 . . ?
 C120 C121 C122 121.3(8) . . ?
 C120 C121 C124 118.3(7) . . ?
 C124 C121 C122 120.3(7) . . ?
 C115 C114 H114 119.5 . . ?
 C115 C114 C113 120.9(6) . . ?
 C113 C114 H114 119.5 . . ?
 N10 C27 H27 117.4 . . ?
 N10 C27 C26 125.1(7) . . ?
 C26 C27 H27 117.4 . . ?
 N15 C102 C101 121.0(5) . . ?
 N15 C102 C103 117.0(5) . . ?
 C101 C102 C103 122.0(5) . . ?
 C118 C119 H119 121.7 . . ?
 C120 C119 H119 121.7 . . ?
 C120 C119 C118 116.7(6) . . ?
 N10 C19 C20 116.6(6) . . ?
 N10 C19 C18 122.2(6) . . ?
 C18 C19 C20 121.2(6) . . ?
 C37 C38 H38 120.6 . . ?
 C39 C38 C37 118.8(6) . . ?
 C39 C38 H38 120.6 . . ?
 C30 C31 C32 122.6(6) . . ?
 C30 C31 C34 117.5(6) . . ?
 C34 C31 C32 119.8(6) . . ?
 C105 C106 H10C 110.3 . . ?
 C105 C106 H10D 110.3 . . ?
 O3 C106 C105 107.0(5) . . ?
 O3 C106 H10C 110.3 . . ?
 O3 C106 H10D 110.3 . . ?
 H10C C106 H10D 108.6 . . ?
 O3 C118 C119 123.7(6) . . ?
 C125 C118 O3 115.1(6) . . ?
 C125 C118 C119 121.2(6) . . ?
 C115 C110 O6 124.2(5) . . ?
 C115 C110 C111 120.4(6) . . ?
 C111 C110 O6 115.4(5) . . ?
 C121 C122 H12A 109.3 . . ?
 C121 C122 H12B 109.3 . . ?
 C121 C122 C123 111.8(6) . . ?
 H12A C122 H12B 107.9 . . ?
 C123 C122 H12A 109.3 . . ?
 C123 C122 H12B 109.3 . . ?
 C108 C107 H107 119.9 . . ?
 C105 C107 C108 120.3(6) . . ?
 C105 C107 H107 119.9 . . ?
 N20 C117 C116 112.2(6) . . ?
 N20 C117 H11C 109.2 . . ?
 N20 C117 H11D 109.2 . . ?
 C116 C117 H11C 109.2 . . ?
 C116 C117 H11D 109.2 . . ?
 H11C C117 H11D 107.9 . . ?
 C3 C4 H4 120.1 . . ?
 C3 C4 C5 119.9(11) . . ?
 C5 C4 H4 120.1 . . ?
 C114 C113 C116 120.1(7) . . ?
 C112 C113 C116 121.8(6) . . ?
 C112 C113 C114 118.0(6) . . ?
 C113 C112 H112 119.4 . . ?
 C113 C112 C111 121.1(6) . . ?
 C111 C112 H112 119.4 . . ?
 C74 C75 H75 120.3 . . ?
 C76 C75 H75 120.3 . . ?
 C76 C75 C74 119.5(8) . . ?
 C81 C80 C79 122.3(6) . . ?
 C81 C80 C85 118.4(6) . . ?
 C85 C80 C79 119.2(6) . . ?
 N9 C133 C134 111.5(7) . . ?
 N9 C133 H13C 109.3 . . ?
 N9 C133 H13D 109.3 . . ?
 C134 C133 H13C 109.3 . . ?
 C134 C133 H13D 109.3 . . ?
 H13C C133 H13D 108.0 . . ?
 C74 C73 H73 120.2 . . ?
 C74 C73 C72 119.5(7) . . ?
 C72 C73 H73 120.2 . . ?
 N2 C91 C90 121.9(5) . . ?
 N2 C91 C92 117.3(4) . . ?
 C90 C91 C92 120.8(5) . . ?
 C130 C131 C132 119.5(10) . . ?
 N8 C131 C130 122.6(11) . . ?
 N8 C131 C132 117.8(8) . . ?
 N18 C78 C79 112.7(5) . . ?
 N18 C78 H78A 109.1 . . ?
 N18 C78 H78B 109.1 . . ?
 C79 C78 H78A 109.1 . . ?
 C79 C78 H78B 109.1 . . ?
 H78A C78 H78B 107.8 . . ?
 C84 C85 C80 119.9(6) . . ?
 C84 C85 H85 120.1 . . ?
 C80 C85 H85 120.1 . . ?
 C28 C35 C34 119.8(7) . . ?
 C28 C35 H35 120.1 . . ?
 C34 C35 H35 120.1 . . ?
 C69 C66 C67 122.0(5) . . ?
 C65 C66 C67 120.7(5) . . ?
 C65 C66 C69 117.2(5) . . ?
 C75 C74 H74 120.8 . . ?
 C73 C74 C75 118.3(7) . . ?
 C73 C74 H74 120.8 . . ?
 C110 C111 C112 120.1(6) . . ?
 C110 C111 H111 120.0 . . ?
 C112 C111 H111 120.0 . . ?
 F26 P4 F25 91.1(5) . . ?
 F26 P4 F30 176.7(6) . . ?
 F26 P4 F29 93.3(6) . . ?
 F26 P4 F27 88.3(6) . . ?
 F26 P4 F28 89.2(6) . . ?
 F25 P4 F30 92.1(6) . . ?
 F25 P4 F29 91.0(8) . . ?
 F25 P4 F27 88.0(7) . . ?
 F25 P4 F28 173.5(10) . . ?
 F29 P4 F30 87.2(7) . . ?
 F29 P4 F27 178.2(7) . . ?
 F27 P4 F30 91.4(7) . . ?
 F28 P4 F30 87.6(6) . . ?
 F28 P4 F29 95.4(10) . . ?
 F28 P4 F27 85.6(8) . . ?
 H9A C9 H9B 107.7 . . ?
 C10 C9 H9A 108.8 . . ?
 C10 C9 H9B 108.8 . . ?
 C8 C9 H9A 108.8 . . ?
 C8 C9 H9B 108.8 . . ?
 C8 C9 C10 113.7(6) . . ?
 C10 C11 H11 119.3 . . ?
 C10 C11 C12 121.4(8) . . ?
 C12 C11 H11 119.3 . . ?
 N20 C71 H71 118.6 . . ?
 N20 C71 C72 122.8(6) . . ?
 C72 C71 H71 118.6 . . ?
 N6 C24 C23 122.9(7) . . ?
 N6 C24 H24 118.5 . . ?
 C23 C24 H24 118.5 . . ?
 C13 C14 H14 120.1 . . ?
 C15 C14 C13 119.9(8) . . ?
 C15 C14 H14 120.1 . . ?
 C17 C26 H26 120.6 . . ?
 C27 C26 C17 118.7(7) . . ?
 C27 C26 H26 120.6 . . ?
 N19 C72 C73 122.6(7) . . ?
 N19 C72 C71 117.0(6) . . ?
 C73 C72 C71 120.3(6) . . ?
 N19 C76 C77 116.8(5) . . ?
 N19 C76 C75 122.9(7) . . ?
 C75 C76 C77 120.3(7) . . ?
 C121 C120 C119 123.6(7) . . ?
 C121 C120 H120 118.2 . . ?
 C119 C120 H120 118.2 . . ?
 C11 C10 C9 120.4(8) . . ?
 C11 C10 C15 118.1(8) . . ?
 C15 C10 C9 121.5(8) . . ?
 C118 C125 H125 120.5 . . ?
 C118 C125 C124 119.0(7) . . ?
 C124 C125 H125 120.5 . . ?
 N12 C1 H1 119.6 . . ?
 N12 C1 C2 120.8(8) . . ?
 C2 C1 H1 119.6 . . ?
 N7 C123 C122 114.2(7) . . ?
 N7 C123 H12C 108.7 . . ?
 N7 C123 H12D 108.7 . . ?
 C122 C123 H12C 108.7 . . ?
 C122 C123 H12D 108.7 . . ?
 H12C C123 H12D 107.6 . . ?
 C13 C12 C11 118.9(8) . . ?
 C13 C12 H12 120.5 . . ?
 C11 C12 H12 120.5 . . ?
 C2 N13 C6 117.6(8) . . ?
 N13 C2 C1 119.9(8) . . ?
 N13 C2 C3 122.9(10) . . ?
 C3 C2 C1 117.3(10) . . ?
 C127 N8 C131 118.8(8) . . ?
 C139 C140 H140 118.7 . . ?
 C135 C140 C139 122.6(7) . . ?
 C135 C140 H140 118.7 . . ?
 N14 C8 C9 114.6(7) . . ?
 N14 C8 H8A 108.6 . . ?
 N14 C8 H8B 108.6 . . ?
 C9 C8 H8A 108.6 . . ?
 C9 C8 H8B 108.6 . . ?
 H8A C8 H8B 107.6 . . ?
 N14 C7 H7 109(5) . . ?
 N14 C7 C6 121.5(8) . . ?
 C6 C7 H7 130(5) . . ?
 C14 C15 C10 122.1(8) . . ?
 C14 C15 H15 118.9 . . ?
 C10 C15 H15 118.9 . . ?
 N9 C132 C131 126.3(8) . . ?
 N9 C132 H132 116.8 . . ?
 C131 C132 H132 116.8 . . ?
 N7 C126 H126 118.3 . . ?
 N7 C126 C127 123.4(10) . . ?
 C127 C126 H126 118.3 . . ?
 C121 C124 C125 121.0(7) . . ?
 C121 C124 H124 119.5 . . ?
 C125 C124 H124 119.5 . . ?
 N13 C6 C7 117.1(8) . . ?
 N13 C6 C5 124.7(11) . . ?
 C5 C6 C7 118.2(9) . . ?
 C4 C3 C2 117.4(11) . . ?
 C4 C3 H3 121.3 . . ?
 C2 C3 H3 121.3 . . ?
 C127 C128 H128 122.4 . . ?
 C127 C128 C129 115.2(12) . . ?
 C129 C128 H128 122.4 . . ?
 N8 C127 C126 117.1(8) . . ?
 N8 C127 C128 123.0(11) . . ?
 C128 C127 C126 119.9(10) . . ?
 C130 C129 C128 122.9(10) . . ?
 C130 C129 H129 118.5 . . ?
 C128 C129 H129 118.5 . . ?
 C4 C5 H5 121.4 . . ?
 C6 C5 C4 117.2(11) . . ?
 C6 C5 H5 121.4 . . ?
 F21 P6 F24 86.7(9) . . ?
 F19 P6 F21 92.0(9) . . ?
 F19 P6 F23 87.9(9) . . ?
 F19 P6 F24 174.5(11) . . ?
 F19 P6 F22 98.1(12) . . ?
 F23 P6 F21 179.5(11) . . ?
 F23 P6 F24 93.5(9) . . ?
 F20 P6 F21 92.5(8) . . ?
 F20 P6 F19 81.3(11) . . ?
 F20 P6 F23 87.0(9) . . ?
 F20 P6 F24 93.5(11) . . ?
 F20 P6 F22 178.3(10) . . ?
 F22 P6 F21 85.9(9) . . ?
 F22 P6 F23 94.6(8) . . ?
 F22 P6 F24 87.1(11) . . ?
 F15 P5 F14 82.4(8) . . ?
 F17 P5 F15 92.1(9) . . ?
 F17 P5 F18 101.6(8) . . ?
 F17 P5 F14 154.8(13) . . ?
 F17 P5 F13 76.0(11) . . ?
 F17 P5 F16 74.0(11) . . ?
 F18 P5 F15 165.5(9) . . ?
 F18 P5 F14 87.0(8) . . ?
 F18 P5 F13 95.7(9) . . ?
 F18 P5 F16 102.9(9) . . ?
 F13 P5 F15 82.9(9) . . ?
 F13 P5 F14 127.2(12) . . ?
 F16 P5 F15 85.3(9) . . ?
 F16 P5 F14 81.0(12) . . ?
 F16 P5 F13 147.2(13) . . ?

loop_
  _geom_torsion_atom_site_label_1
  _geom_torsion_atom_site_label_2
  _geom_torsion_atom_site_label_3
  _geom_torsion_atom_site_label_4
  _geom_torsion
  _geom_torsion_site_symmetry_1
  _geom_torsion_site_symmetry_2
  _geom_torsion_site_symmetry_3
  _geom_torsion_site_symmetry_4
  _geom_torsion_publ_flag
 Ag2 N5 C42 C41 -1.2(7) . . . . ?
 Ag2 N5 C43 C44 57.0(6) . . . . ?
 Ag2 N2 C89 C88 168.9(5) . . . . ?
 Ag2 N2 C91 C90 -167.7(4) . . . . ?
 Ag2 N2 C91 C92 13.5(6) . . . . ?
 Ag2 C46 C45 C44 -86.7(5) . . . . ?
 Ag2 C46 C45 C50 90.4(5) . . . . ?
 Ag2 C46 C47 C48 -86.4(5) . . . . ?
 Ag1 N1 C96 C95 -179.6(4) . . . . ?
 Ag1 N1 C92 C93 -179.8(4) . . . . ?
 Ag1 N1 C92 C91 0.5(6) . . . . ?
 Ag1 N3 C33 C32 63.2(6) . . . . ?
 Ag1 N3 C36 C37 -3.1(8) . . . . ?
 Ag1 N4 C41 C40 -166.3(4) . . . . ?
 Ag1 N4 C41 C42 16.7(8) . . . . ?
 Ag8 N16 C56 C55 -175.7(4) . . . . ?
 Ag8 N16 C56 C57 4.1(7) . . . . ?
 Ag8 N16 C54 C53 176.7(5) . . . . ?
 Ag8 N18 C77 C76 -1.0(9) . . . . ?
 Ag8 N18 C78 C79 57.9(7) . . . . ?
 Ag7 N17 C57 C56 8.6(7) . . . . ?
 Ag7 N17 C57 C58 -173.7(4) . . . . ?
 Ag7 N17 C61 C60 176.6(4) . . . . ?
 Ag7 N20 C117 C116 57.5(7) . . . . ?
 Ag7 N20 C71 C72 -1.0(10) . . . . ?
 Ag5 N15 C98 C99 176.2(5) . . . . ?
 Ag5 N15 C102 C101 -173.5(4) . . . . ?
 Ag5 N15 C102 C103 6.3(6) . . . . ?
 Ag5 N12 C68 C67 60.8(7) . . . . ?
 Ag5 N12 C1 C2 -2.3(12) . . . . ?
 Ag6 N14 C8 C9 53.6(8) . . . . ?
 Ag6 N14 C7 C6 -1.8(12) . . . . ?
 Ag6 N11 C108 C107 -179.8(5) . . . . ?
 Ag6 N11 C103 C104 -176.9(4) . . . . ?
 Ag6 N11 C103 C102 2.5(7) . . . . ?
 Ag4 N6 C20 C21 -174.9(4) . . . . ?
 Ag4 N6 C20 C19 5.2(7) . . . . ?
 Ag4 N6 C24 C23 177.6(5) . . . . ?
 Ag4 N9 C133 C134 56.9(8) . . . . ?
 Ag4 N9 C132 C131 1.0(11) . . . . ?
 Ag3 N10 C27 C26 177.8(6) . . . . ?
 Ag3 N10 C19 C20 6.2(7) . . . . ?
 Ag3 N10 C19 C18 -174.4(4) . . . . ?
 Ag3 N7 C123 C122 59.6(8) . . . . ?
 Ag3 N7 C126 C127 0.0(13) . . . . ?
 O5 C63 C64 C65 178.0(5) . . . . ?
 O5 C63 C70 C69 -176.4(5) . . . . ?
 O7 C48 C47 C46 176.8(5) . . . . ?
 O7 C48 C49 C50 -175.2(5) . . . . ?
 N16 C56 C55 C52 -0.4(8) . . . . ?
 N16 C56 C57 N17 45.6(7) . . . . ?
 N16 C56 C57 C58 -132.1(6) . . . . ?
 O8 C83 C82 C81 -177.0(6) . . . . ?
 O8 C83 C84 C85 177.0(6) . . . . ?
 N17 C57 C58 C59 -2.7(8) . . . . ?
 O6 C109 C100 C101 -173.9(5) . . . . ?
 O6 C109 C100 C99 6.3(8) . . . . ?
 O6 C110 C111 C112 176.4(6) . . . . ?
 O1 C28 C29 C30 -178.9(5) . . . . ?
 O1 C28 C35 C34 178.8(6) . . . . ?
 C56 N16 C54 C53 0.8(9) . . . . ?
 C56 C55 C52 C53 0.4(8) . . . . ?
 C56 C55 C52 C51 -178.0(5) . . . . ?
 C56 C57 C58 C59 174.9(5) . . . . ?
 C48 O7 C51 C52 168.1(5) . . . . ?
 C48 C49 C50 C45 -3.6(8) . . . . ?
 N15 C98 C99 C100 -1.7(9) . . . . ?
 C63 O5 C62 C59 168.9(4) . . . . ?
 C63 C64 C65 C66 -0.8(8) . . . . ?
 C46 C45 C44 C43 101.0(6) . . . . ?
 C46 C45 C50 C49 0.4(8) . . . . ?
 C87 C88 C89 N2 0.4(9) . . . . ?
 C87 C90 C91 N2 -1.4(8) . . . . ?
 C87 C90 C91 C92 177.3(5) . . . . ?
 O10 C141 O9 Ag2 4.9(7) . . . . ?
 C53 C52 C51 O7 -3.1(8) . . . . ?
 C55 C56 C57 N17 -134.6(5) . . . . ?
 C55 C56 C57 C58 47.7(8) . . . . ?
 C55 C52 C51 O7 175.2(5) . . . . ?
 N1 C96 C95 C94 0.6(9) . . . . ?
 N1 C92 C91 N2 44.7(6) . . . . ?
 N1 C92 C91 C90 -134.1(5) . . . . ?
 N3 C33 C32 C31 -60.2(7) . . . . ?
 C60 C59 C62 O5 -3.7(7) . . . . ?
 C60 C59 C58 C57 1.5(8) . . . . ?
 C96 N1 C92 C93 0.5(7) . . . . ?
 C96 N1 C92 C91 -179.1(4) . . . . ?
 C96 C95 C94 C93 -1.8(8) . . . . ?
 C96 C95 C94 C97 179.9(5) . . . . ?
 C88 C87 C90 C91 -0.4(8) . . . . ?
 C88 C87 C86 O8 -1.8(7) . . . . ?
 C93 C94 C97 O2 172.1(5) . . . . ?
 C93 C92 C91 N2 -134.9(5) . . . . ?
 C93 C92 C91 C90 46.3(7) . . . . ?
 C59 C60 C61 N17 -2.7(9) . . . . ?
 C90 C87 C88 C89 0.9(8) . . . . ?
 C90 C87 C86 O8 178.2(5) . . . . ?
 C52 C53 C54 N16 -0.8(9) . . . . ?
 C138 O2 C97 C94 164.9(5) . . . . ?
 C138 C139 C140 C135 -1.5(11) . . . . ?
 C45 C46 C47 C48 0.2(8) . . . . ?
 C45 C44 C43 N5 -60.5(6) . . . . ?
 C64 C63 C70 C69 2.6(8) . . . . ?
 C64 C65 C66 C67 -175.3(5) . . . . ?
 C64 C65 C66 C69 1.0(8) . . . . ?
 N18 C77 C76 N19 26.3(10) . . . . ?
 N18 C77 C76 C75 -153.7(7) . . . . ?
 C95 C94 C97 O2 -9.6(7) . . . . ?
 N14 C7 C6 N13 19.7(14) . . . . ?
 N14 C7 C6 C5 -160.2(10) . . . . ?
 C104 C105 C106 O3 -177.1(5) . . . . ?
 C104 C105 C107 C108 0.3(9) . . . . ?
 C104 C103 C102 N15 -132.6(6) . . . . ?
 C104 C103 C102 C101 47.2(8) . . . . ?
 C101 C100 C99 C98 0.2(8) . . . . ?
 N20 C71 C72 N19 21.5(11) . . . . ?
 N20 C71 C72 C73 -157.4(7) . . . . ?
 C83 O8 C86 C87 169.1(5) . . . . ?
 C83 C82 C81 C80 -0.8(9) . . . . ?
 C83 C84 C85 C80 0.5(10) . . . . ?
 C44 C45 C50 C49 177.6(5) . . . . ?
 N11 C108 C107 C105 -2.5(10) . . . . ?
 N11 C103 C102 N15 48.0(7) . . . . ?
 N11 C103 C102 C101 -132.2(6) . . . . ?
 C136 C135 C140 C139 3.6(11) . . . . ?
 C109 O6 C110 C115 -1.0(9) . . . . ?
 C109 O6 C110 C111 179.7(6) . . . . ?
 C109 C100 C99 C98 -179.9(5) . . . . ?
 C62 O5 C63 C64 -166.8(5) . . . . ?
 C62 O5 C63 C70 12.2(7) . . . . ?
 C62 C59 C58 C57 -175.7(5) . . . . ?
 C57 N17 C61 C60 1.5(8) . . . . ?
 C57 C56 C55 C52 179.8(5) . . . . ?
 C37 N4 C41 C40 1.6(9) . . . . ?
 C37 N4 C41 C42 -175.5(5) . . . . ?
 C54 N16 C56 C55 -0.2(8) . . . . ?
 C54 N16 C56 C57 179.6(5) . . . . ?
 C54 C53 C52 C55 0.2(9) . . . . ?
 C54 C53 C52 C51 178.5(5) . . . . ?
 C94 C93 C92 N1 -1.8(8) . . . . ?
 C94 C93 C92 C91 177.8(5) . . . . ?
 C28 O1 C25 C22 171.1(5) . . . . ?
 C108 N11 C103 C104 1.7(8) . . . . ?
 C108 N11 C103 C102 -179.0(5) . . . . ?
 N4 C37 C36 N3 10.3(9) . . . . ?
 N4 C37 C38 C39 -4.0(9) . . . . ?
 N4 C41 C40 C39 -3.6(9) . . . . ?
 N4 C41 C42 N5 39.5(8) . . . . ?
 C58 C59 C62 O5 173.3(4) . . . . ?
 C89 N2 C91 C90 2.7(8) . . . . ?
 C89 N2 C91 C92 -176.0(5) . . . . ?
 C22 C23 C24 N6 -1.7(11) . . . . ?
 O2 C138 C137 C136 -178.0(6) . . . . ?
 O2 C138 C139 C140 178.4(6) . . . . ?
 N10 C27 C26 C17 -1.9(11) . . . . ?
 C86 O8 C83 C82 8.4(9) . . . . ?
 C86 O8 C83 C84 -173.4(5) . . . . ?
 C86 C87 C88 C89 -179.1(5) . . . . ?
 C86 C87 C90 C91 179.6(5) . . . . ?
 C33 N3 C36 C37 -179.4(5) . . . . ?
 C33 C32 C31 C30 -77.5(7) . . . . ?
 C33 C32 C31 C34 100.2(7) . . . . ?
 C115 C114 C113 C116 175.5(6) . . . . ?
 C115 C114 C113 C112 0.0(10) . . . . ?
 C115 C110 C111 C112 -2.9(11) . . . . ?
 N7 C126 C127 N8 23.3(15) . . . . ?
 N7 C126 C127 C128 -156.5(11) . . . . ?
 C13 O4 C16 C17 170.8(6) . . . . ?
 C13 C14 C15 C10 0.5(12) . . . . ?
 C17 C18 C19 N10 -4.4(9) . . . . ?
 C17 C18 C19 C20 174.9(5) . . . . ?
 C79 C80 C85 C84 -177.1(6) . . . . ?
 C92 N1 C96 C95 0.1(8) . . . . ?
 C92 C93 C94 C95 2.4(8) . . . . ?
 C92 C93 C94 C97 -179.2(5) . . . . ?
 C130 C131 N8 C127 -0.1(14) . . . . ?
 C130 C131 C132 N9 -157.4(9) . . . . ?
 C47 C48 C49 C50 5.1(8) . . . . ?
 C47 C46 C45 C44 -175.8(5) . . . . ?
 C47 C46 C45 C50 1.3(8) . . . . ?
 N6 C20 C21 C22 -2.8(9) . . . . ?
 N6 C20 C19 N10 46.8(7) . . . . ?
 N6 C20 C19 C18 -132.6(6) . . . . ?
 C105 C104 C103 N11 -3.7(8) . . . . ?
 C105 C104 C103 C102 176.9(5) . . . . ?
 C70 C63 C64 C65 -1.1(8) . . . . ?
 C70 C69 C66 C67 176.8(5) . . . . ?
 C70 C69 C66 C65 0.6(8) . . . . ?
 C100 C101 C102 N15 -3.4(8) . . . . ?
 C100 C101 C102 C103 176.8(5) . . . . ?
 N12 C1 C2 N13 28.9(14) . . . . ?
 N12 C1 C2 C3 -151.9(10) . . . . ?
 C82 C83 C84 C85 -4.7(10) . . . . ?
 C82 C81 C80 C79 177.2(6) . . . . ?
 C82 C81 C80 C85 -3.3(9) . . . . ?
 C81 C80 C85 C84 3.5(9) . . . . ?
 C29 C28 C35 C34 -1.5(9) . . . . ?
 C29 C30 C31 C32 178.0(5) . . . . ?
 C29 C30 C31 C34 0.3(9) . . . . ?
 C137 C138 O2 C97 10.1(9) . . . . ?
 C137 C138 C139 C140 -1.1(10) . . . . ?
 C137 C136 C135 C134 178.3(6) . . . . ?
 C137 C136 C135 C140 -3.2(10) . . . . ?
 C98 N15 C102 C101 2.0(8) . . . . ?
 C98 N15 C102 C103 -178.2(5) . . . . ?
 C103 C104 C105 C106 -176.4(5) . . . . ?
 C103 C104 C105 C107 2.6(8) . . . . ?
 C103 N11 C108 C107 1.5(9) . . . . ?
 O11 C141 O9 Ag2 -174.3(5) . . . . ?
 C20 N6 C24 C23 0.9(10) . . . . ?
 C61 N17 C57 C56 -176.5(5) . . . . ?
 C61 N17 C57 C58 1.2(8) . . . . ?
 C61 C60 C59 C62 178.1(5) . . . . ?
 C61 C60 C59 C58 1.1(8) . . . . ?
 C36 N3 C33 C32 -120.8(6) . . . . ?
 C36 C37 N4 Ag1 -10.4(6) . . . . ?
 C36 C37 N4 C41 179.0(5) . . . . ?
 C36 C37 C38 C39 179.2(6) . . . . ?
 C18 C17 C16 O4 -177.5(5) . . . . ?
 C18 C17 C26 C27 -0.3(9) . . . . ?
 C23 C22 C21 C20 1.9(8) . . . . ?
 C23 C22 C25 O1 1.1(8) . . . . ?
 O3 C118 C125 C124 176.5(6) . . . . ?
 C40 C41 C42 N5 -137.8(6) . . . . ?
 C40 C39 C38 C37 1.8(10) . . . . ?
 O4 C13 C14 C15 176.7(7) . . . . ?
 O4 C13 C12 C11 -176.8(7) . . . . ?
 C42 N5 C43 C44 -120.5(6) . . . . ?
 C42 C41 C40 C39 173.5(6) . . . . ?
 C77 N18 C78 C79 -125.1(7) . . . . ?
 C51 O7 C48 C47 -172.3(5) . . . . ?
 C51 O7 C48 C49 8.0(8) . . . . ?
 C21 C22 C23 C24 0.2(9) . . . . ?
 C21 C22 C25 O1 -179.9(5) . . . . ?
 C21 C20 C19 N10 -133.1(6) . . . . ?
 C21 C20 C19 C18 47.5(8) . . . . ?
 C134 C135 C140 C139 -177.8(6) . . . . ?
 C49 C48 C47 C46 -3.5(8) . . . . ?
 C116 C113 C112 C111 -174.3(7) . . . . ?
 C25 O1 C28 C29 7.7(9) . . . . ?
 C25 O1 C28 C35 -172.6(5) . . . . ?
 C25 C22 C23 C24 179.3(6) . . . . ?
 C25 C22 C21 C20 -177.2(5) . . . . ?
 C43 N5 C42 C41 176.4(5) . . . . ?
 C139 C138 O2 C97 -169.4(6) . . . . ?
 C139 C138 C137 C136 1.5(10) . . . . ?
 C50 C45 C44 C43 -76.1(7) . . . . ?
 C135 C136 C137 C138 0.8(10) . . . . ?
 C135 C134 C133 N9 -62.6(10) . . . . ?
 C84 C83 C82 C81 4.8(9) . . . . ?
 C68 C67 C66 C69 -79.2(8) . . . . ?
 C68 C67 C66 C65 96.9(7) . . . . ?
 C68 N12 C1 C2 -178.6(8) . . . . ?
 C16 C17 C18 C19 -176.2(6) . . . . ?
 C16 C17 C26 C27 179.2(6) . . . . ?
 C121 C122 C123 N7 -61.1(10) . . . . ?
 C114 C115 C110 O6 -175.2(6) . . . . ?
 C114 C115 C110 C111 4.0(10) . . . . ?
 C114 C113 C112 C111 1.2(11) . . . . ?
 C27 N10 C19 C20 -177.2(5) . . . . ?
 C27 N10 C19 C18 2.2(9) . . . . ?
 C102 N15 C98 C99 0.5(9) . . . . ?
 C102 C101 C100 C109 -177.6(5) . . . . ?
 C102 C101 C100 C99 2.2(8) . . . . ?
 C119 C118 C125 C124 -2.3(10) . . . . ?
 C19 N10 C27 C26 1.0(10) . . . . ?
 C19 C20 C21 C22 177.1(5) . . . . ?
 C38 C37 N4 Ag1 172.8(5) . . . . ?
 C38 C37 N4 C41 2.3(8) . . . . ?
 C38 C37 C36 N3 -172.8(6) . . . . ?
 C38 C39 C40 C41 1.7(10) . . . . ?
 C31 C30 C29 C28 -0.8(9) . . . . ?
 C31 C34 C35 C28 1.0(10) . . . . ?
 C106 C105 C107 C108 179.3(6) . . . . ?
 C106 O3 C118 C119 1.9(10) . . . . ?
 C106 O3 C118 C125 -176.9(6) . . . . ?
 C118 O3 C106 C105 172.0(5) . . . . ?
 C118 C119 C120 C121 -0.9(10) . . . . ?
 C118 C125 C124 C121 -1.0(11) . . . . ?
 C110 O6 C109 C100 171.0(5) . . . . ?
 C110 C115 C114 C113 -2.6(10) . . . . ?
 C122 C121 C120 C119 177.6(7) . . . . ?
 C122 C121 C124 C125 -176.6(7) . . . . ?
 C107 C105 C106 O3 3.9(8) . . . . ?
 C117 N20 C71 C72 178.5(7) . . . . ?
 C117 C116 C113 C114 -73.7(9) . . . . ?
 C117 C116 C113 C112 101.7(8) . . . . ?
 C113 C116 C117 N20 -63.9(8) . . . . ?
 C113 C112 C111 C110 0.2(11) . . . . ?
 C80 C79 C78 N18 -61.0(8) . . . . ?
 C133 N9 C132 C131 -179.1(8) . . . . ?
 C133 C134 C135 C136 -73.4(10) . . . . ?
 C133 C134 C135 C140 108.1(9) . . . . ?
 C91 N2 C89 C88 -2.2(8) . . . . ?
 C131 C130 C129 C128 -2.1(18) . . . . ?
 C131 N8 C127 C126 -175.9(8) . . . . ?
 C131 N8 C127 C128 3.8(15) . . . . ?
 C78 N18 C77 C76 -177.9(6) . . . . ?
 C78 C79 C80 C81 -79.7(8) . . . . ?
 C78 C79 C80 C85 100.9(7) . . . . ?
 C35 C28 C29 C30 1.4(9) . . . . ?
 C35 C34 C31 C32 -178.2(6) . . . . ?
 C35 C34 C31 C30 -0.4(9) . . . . ?
 C66 C67 C68 N12 -61.5(8) . . . . ?
 C66 C69 C70 C63 -2.4(8) . . . . ?
 C74 C75 C76 N19 -3.5(11) . . . . ?
 C74 C75 C76 C77 176.5(7) . . . . ?
 C74 C73 C72 N19 -4.3(12) . . . . ?
 C74 C73 C72 C71 174.6(8) . . . . ?
 C9 C10 C15 C14 -177.0(7) . . . . ?
 C11 C10 C15 C14 1.0(12) . . . . ?
 C71 N20 C117 C116 -122.0(7) . . . . ?
 C24 N6 C20 C21 1.4(9) . . . . ?
 C24 N6 C20 C19 -178.5(6) . . . . ?
 C14 C13 O4 C16 -173.1(6) . . . . ?
 C14 C13 C12 C11 1.5(11) . . . . ?
 C26 C17 C18 C19 3.3(9) . . . . ?
 C26 C17 C16 O4 3.1(8) . . . . ?
 C72 N19 C76 C77 -178.5(6) . . . . ?
 C72 N19 C76 C75 1.4(10) . . . . ?
 C72 C73 C74 C75 2.1(13) . . . . ?
 C76 N19 C72 C73 2.4(10) . . . . ?
 C76 N19 C72 C71 -176.4(6) . . . . ?
 C76 C75 C74 C73 1.5(13) . . . . ?
 C120 C121 C122 C123 -80.5(9) . . . . ?
 C120 C121 C124 C125 3.2(10) . . . . ?
 C120 C119 C118 O3 -175.5(6) . . . . ?
 C120 C119 C118 C125 3.2(10) . . . . ?
 C10 C9 C8 N14 -58.8(9) . . . . ?
 C10 C11 C12 C13 0.1(11) . . . . ?
 C1 N12 C68 C67 -122.9(7) . . . . ?
 C1 C2 C3 C4 174.0(12) . . . . ?
 C123 N7 C126 C127 -178.5(8) . . . . ?
 C12 C13 O4 C16 5.3(11) . . . . ?
 C12 C13 C14 C15 -1.8(11) . . . . ?
 C12 C11 C10 C9 176.7(7) . . . . ?
 C12 C11 C10 C15 -1.3(12) . . . . ?
 N13 C2 C3 C4 -6.8(19) . . . . ?
 N13 C6 C5 C4 -4.3(19) . . . . ?
 C2 N13 C6 C7 -179.5(8) . . . . ?
 C2 N13 C6 C5 0.4(15) . . . . ?
 N8 C131 C132 N9 22.4(13) . . . . ?
 C8 N14 C7 C6 178.7(8) . . . . ?
 C8 C9 C10 C11 -79.5(10) . . . . ?
 C8 C9 C10 C15 98.4(9) . . . . ?
 C7 N14 C8 C9 -126.9(8) . . . . ?
 C7 C6 C5 C4 175.6(12) . . . . ?
 C132 N9 C133 C134 -123.0(7) . . . . ?
 C132 C131 N8 C127 -179.9(8) . . . . ?
 C126 N7 C123 C122 -121.9(9) . . . . ?
 C124 C121 C122 C123 99.3(9) . . . . ?
 C124 C121 C120 C119 -2.2(10) . . . . ?
 C6 N13 C2 C1 -175.5(8) . . . . ?
 C6 N13 C2 C3 5.3(15) . . . . ?
 C3 C4 C5 C6 3(2) . . . . ?
 C127 C128 C129 C130 5.4(19) . . . . ?
 C129 C130 C131 N8 -0.7(15) . . . . ?
 C129 C130 C131 C132 179.1(10) . . . . ?
 C129 C128 C127 N8 -6.3(17) . . . . ?
 C129 C128 C127 C126 173.5(10) . . . . ?
 C5 C4 C3 C2 3(2) . . . . ?

_smtbx_masks_special_details       ?
loop_
  _smtbx_masks_void_nr
  _smtbx_masks_void_average_x
  _smtbx_masks_void_average_y
  _smtbx_masks_void_average_z
  _smtbx_masks_void_volume
  _smtbx_masks_void_count_electrons
  _smtbx_masks_void_content
 1 0.003 -0.511 -0.619 10646.7 3200.9 ?
 2 0.250 0.637 0.000 67.7 34.2 ?
 3 0.250 0.863 0.500 67.7 34.3 ?
 4 0.750 0.137 0.500 67.7 34.2 ?
 5 0.750 0.363 1.000 67.7 34.3 ?

_smtbx_masks_void_probe_radius     1.2
_smtbx_masks_void_truncation_radius  1.2
_shelx_res_file
;
    kk.res created by SHELXL-2014/7

TITL KK in I2/a #15
CELL 1.54184 36.640657 24.466491 42.071211 90 99.6149 90
ZERR 8 0.000378 0.000187 0.000374 0 0.0009 0
LATT 2
SYMM 0.5-X,+Y,-Z
SFAC C H Ag F N O P
UNIT 1136 992 64 216 160 96 36
DFIX 1.65 P6 F21 P6 F19 P6 F23 P6 F24 P6 F20 P6 F22
SADI P6 F21 P6 F19 P6 F23 P6 F24 P6 F20 P6 F22
SADI 0.04 F21 F19 F21 F24 F21 F20 F21 F22 F23 F19 F23 F24 F23 F20 F23 F22
SADI 0.05 F21 F23 F19 F24 F22 F20
SIMU P6 F21 F19 F23 F24 F20 F22
RIGU P6 F21 F19 F23 F24 F20 F22
SADI P2 F37 P2 F42
SADI P2 F31 P2 F34
SADI P2 F36 P2 F38
SADI P2 F39 P2 F40
SADI P2 F41 P2 F32
SADI P2 F33 P2 F35
DFIX 1.65 P5 F15 P5 F17 P5 F18 P5 F14 P5 F13 P5 F16
SADI P5 F15 P5 F17 P5 F18 P5 F14 P5 F13 P5 F16
SADI 0.04 F15 F17 F15 F14 F15 F13 F15 F16 F18 F17 F18 F14 F18 F13 F18 F16
SADI 0.05 F15 F18 F17 F14 F16 F13
SIMU P5 F15 F17 F18 F14 F13 F16
RIGU P5 F15 F17 F18 F14 F13 F16

L.S. 15
PLAN  19
TEMP -173
CONF
MORE -1
BOND $H
ABIN
fmap 2
acta
REM <olex2.extras>
REM <HklSrc "%.\\KK_faces.hkl">
REM </olex2.extras>

WGHT    0.111800   30.633501
FVAR       0.41414   0.57571
AG2   3    0.654640    0.099895    0.201479    11.00000    0.04928    0.04103 =
         0.05816    0.00669    0.00864   -0.00481
AG1   3    0.703651    0.007701    0.200534    11.00000    0.05158    0.04741 =
         0.06303   -0.00138    0.00108   -0.00259
AG8   3    0.463837   -0.077091    0.331071    11.00000    0.07522    0.05239 =
         0.05833   -0.00160    0.02012   -0.01537
AG7   3    0.396824   -0.032628    0.292936    11.00000    0.07306    0.04502 =
         0.07122   -0.01584    0.02150   -0.00641
AG5   3    0.345195   -0.364072    0.127004    11.00000    0.06401    0.05438 =
         0.06555   -0.00486    0.00890   -0.00332
AG6   3    0.320271   -0.303952    0.068335    11.00000    0.05274    0.08805 =
         0.06928   -0.00005    0.00226    0.00109
AG4   3    0.579595   -0.157900   -0.025408    11.00000    0.09979    0.06945 =
         0.05360   -0.00110    0.01067    0.00463
AG3   3    0.583754   -0.272325   -0.006398    11.00000    0.08548    0.06670 =
         0.07269   -0.00338    0.01959    0.01122
P2    7    0.550764   -0.234815    0.180106    11.00000    0.06247    0.05969 =
         0.05750   -0.00380    0.00877   -0.01143
P1    7    0.478941   -0.073897    0.126634    11.00000    0.07844    0.07579 =
         0.07244   -0.00435    0.02332   -0.02316
P3    7    0.268990   -0.043378    0.121492    10.75000    0.06718    0.06641 =
         0.09208    0.00562    0.03094    0.00746
O5    6    0.418338   -0.288983    0.216414    11.00000    0.06377    0.03483 =
         0.04839   -0.00558    0.01926   -0.00431
C141  1    0.683992    0.173601    0.260127    11.00000    0.05013    0.04688 =
         0.04248   -0.01988    0.01197   -0.02275
O7    6    0.536905    0.085738    0.215805    11.00000    0.06995    0.04104 =
         0.06043   -0.00327    0.02187   -0.01277
N5    5    0.680129    0.135450    0.160566    11.00000    0.05515    0.04642 =
         0.05235    0.00222    0.02133    0.00079
N16   5    0.479015   -0.038004    0.286540    11.00000    0.05281    0.04278 =
         0.04761   -0.00069    0.01753   -0.00776
N2    5    0.630705    0.019877    0.218294    11.00000    0.04204    0.03741 =
         0.05524   -0.00443    0.01209   -0.00356
O8    6    0.570630   -0.104039    0.286759    11.00000    0.07128    0.04766 =
         0.05927   -0.00086    0.01562   -0.02211
N17   5    0.414406   -0.106370    0.266647    11.00000    0.05028    0.03977 =
         0.05416   -0.00920    0.01468    0.00256
O6    6    0.357024   -0.092919    0.187223    11.00000    0.06074    0.05235 =
         0.07993   -0.00699    0.02870   -0.00241
O1    6    0.671020   -0.143543    0.136859    11.00000    0.07127    0.07843 =
         0.06120   -0.01304    0.01004   -0.00439
C56   1    0.468803   -0.057406    0.256616    11.00000    0.04892    0.03814 =
         0.04785   -0.00450    0.01034   -0.00068
C48   1    0.555984    0.109541    0.193945    11.00000    0.05269    0.03969 =
         0.05039   -0.00060    0.00977   -0.00325
N15   5    0.356222   -0.274931    0.137061    11.00000    0.05232    0.05427 =
         0.04936   -0.00264    0.00363   -0.00389
C63   1    0.419460   -0.334243    0.197295    11.00000    0.06070    0.03605 =
         0.04005    0.00175    0.00647   -0.00115
C46   1    0.601316    0.176367    0.185900    11.00000    0.05178    0.03774 =
         0.05269   -0.00293    0.00105   -0.00369
AFIX  43
H46   2    0.617537    0.205216    0.194128    11.00000   -1.20000
AFIX   0
C87   1    0.591287   -0.065046    0.241096    11.00000    0.05046    0.03747 =
         0.05463    0.00098    0.00934   -0.00116
O10   6    0.675926    0.199599    0.235365    11.00000    0.07558    0.07359 =
         0.08060   -0.01526   -0.00459   -0.01139
C53   1    0.514775    0.031821    0.265843    11.00000    0.05582    0.03762 =
         0.05941   -0.00768    0.00386   -0.00779
AFIX  43
H53   2    0.530529    0.062771    0.269846    11.00000   -1.20000
AFIX   0
C55   1    0.481285   -0.033056    0.230255    11.00000    0.05304    0.03757 =
         0.04669   -0.00116    0.00551   -0.00467
AFIX  43
H55   2    0.473939   -0.047424    0.209180    11.00000   -1.20000
AFIX   0
O9    6    0.677827    0.122755    0.259959    11.00000    0.06719    0.05769 =
         0.08828   -0.02027    0.03481   -0.01219
N1    5    0.657051   -0.006382    0.160174    11.00000    0.05177    0.04301 =
         0.05028   -0.00398    0.00396    0.00216
N3    5    0.732376    0.006923    0.252217    11.00000    0.05508    0.04575 =
         0.05912    0.00117    0.00302    0.00355
C60   1    0.401043   -0.197364    0.246282    11.00000    0.04921    0.03547 =
         0.05645   -0.00269    0.00416   -0.00691
AFIX  43
H60   2    0.385866   -0.228985    0.245456    11.00000   -1.20000
AFIX   0
C96   1    0.662997   -0.003531    0.129400    11.00000    0.05441    0.05062 =
         0.05559   -0.00133    0.01944   -0.00180
AFIX  43
H96   2    0.687367    0.004325    0.125795    11.00000   -1.20000
AFIX   0
C88   1    0.607833   -0.024691    0.261665    11.00000    0.05787    0.03949 =
         0.05641    0.00040    0.00531   -0.00401
AFIX  43
H88   2    0.605917   -0.025307    0.283904    11.00000   -1.20000
AFIX   0
C93   1    0.593895   -0.026309    0.138946    11.00000    0.05562    0.03803 =
         0.05853   -0.00029    0.01304    0.00094
AFIX  43
H93   2    0.569876   -0.035187    0.143060    11.00000   -1.20000
AFIX   0
C59   1    0.430636   -0.196639    0.230621    11.00000    0.04628    0.03650 =
         0.04329   -0.00073   -0.00160   -0.00021
C90   1    0.595329   -0.062723    0.209171    11.00000    0.04555    0.03514 =
         0.06541   -0.00660    0.00335   -0.00172
AFIX  43
H90   2    0.584437   -0.089970    0.194498    11.00000   -1.20000
AFIX   0
C52   1    0.504275    0.011850    0.235047    11.00000    0.04876    0.04545 =
         0.05184    0.00459    0.01179   -0.00310
C138  1    0.558771   -0.035078    0.022334    11.00000    0.10375    0.04571 =
         0.04762    0.00182    0.00387    0.00312
C45   1    0.599694    0.159393    0.153968    11.00000    0.04304    0.03872 =
         0.05123    0.01010    0.00025    0.00505
C64   1    0.390579   -0.371584    0.197223    11.00000    0.06120    0.03638 =
         0.04894    0.00046    0.01260    0.00245
AFIX  43
H64   2    0.372362   -0.365163    0.210424    11.00000   -1.20000
AFIX   0
N18   5    0.430903   -0.138503    0.353666    11.00000    0.05464    0.05326 =
         0.06055    0.00545    0.01057   -0.02016
C95   1    0.635634   -0.011391    0.102713    11.00000    0.06946    0.04557 =
         0.06028   -0.00280    0.02231   -0.00218
AFIX  43
H95   2    0.641371   -0.009283    0.081545    11.00000   -1.20000
AFIX   0
N14   5    0.266954   -0.279083    0.083322    11.00000    0.06441    0.10616 =
         0.07972   -0.02033    0.01121   -0.00087
C104  1    0.441707   -0.274832    0.107296    11.00000    0.05035    0.05449 =
         0.04422    0.00034    0.00648    0.00305
AFIX  43
H104  2    0.455515   -0.253777    0.124115    11.00000   -1.20000
AFIX   0
C101  1    0.391537   -0.193610    0.134988    11.00000    0.04782    0.05342 =
         0.05120    0.00932    0.00846    0.00017
AFIX  43
H101  2    0.411410   -0.175223    0.127664    11.00000   -1.20000
AFIX   0
N19   5    0.410149   -0.027837    0.357854    11.00000    0.06937    0.05691 =
         0.06095   -0.01396    0.01717   -0.01577
N20   5    0.409406    0.053691    0.310006    11.00000    0.07413    0.04510 =
         0.07895   -0.01801    0.01819   -0.00832
C83   1    0.547514   -0.135297    0.301651    11.00000    0.06092    0.04142 =
         0.06202    0.00928    0.01288   -0.01091
C44   1    0.624947    0.183029    0.132440    11.00000    0.05618    0.04796 =
         0.05638    0.00584    0.00986    0.00164
AFIX  23
H44A  2    0.634681    0.218606    0.141327    11.00000   -1.20000
H44B  2    0.610456    0.189725    0.110743    11.00000   -1.20000
AFIX   0
N11   5    0.382427   -0.302916    0.078521    11.00000    0.05160    0.05839 =
         0.05185   -0.00018    0.01190   -0.00147
C136  1    0.504920   -0.075496   -0.009794    11.00000    0.08812    0.05505 =
         0.06056    0.00346   -0.01082    0.00259
AFIX  43
H136  2    0.480805   -0.090535   -0.011154    11.00000   -1.20000
AFIX   0
C109  1    0.379083   -0.108011    0.164216    11.00000    0.05641    0.05680 =
         0.05115   -0.00098    0.01154   -0.00135
AFIX  23
H10A  2    0.405623   -0.103682    0.173372    11.00000   -1.20000
H10B  2    0.373374   -0.084396    0.144917    11.00000   -1.20000
AFIX   0
C62   1    0.442036   -0.244166    0.212359    11.00000    0.05289    0.03972 =
         0.05298    0.00440    0.00616    0.00160
AFIX  23
H62A  2    0.439852   -0.234856    0.189218    11.00000   -1.20000
H62B  2    0.468114   -0.253920    0.220636    11.00000   -1.20000
AFIX   0
C57   1    0.444011   -0.105488    0.251796    11.00000    0.05120    0.03996 =
         0.04915    0.00009    0.01105    0.00059
C37   1    0.754765    0.096872    0.243124    11.00000    0.04205    0.05002 =
         0.06287   -0.00805    0.00712    0.00445
C54   1    0.501489    0.005053    0.291106    11.00000    0.06098    0.04689 =
         0.05363    0.00109    0.01257   -0.01545
AFIX  43
H54   2    0.508870    0.018259    0.312446    11.00000   -1.20000
AFIX   0
C94   1    0.599406   -0.022487    0.107478    11.00000    0.06057    0.03531 =
         0.05671   -0.00317    0.01141   -0.00164
C28   1    0.687090   -0.133476    0.167872    11.00000    0.06350    0.04716 =
         0.06331   -0.00382    0.00768    0.00797
C108  1    0.400458   -0.330267    0.058128    11.00000    0.05210    0.08105 =
         0.04432   -0.01149    0.00787   -0.00577
AFIX  43
H108  2    0.386249   -0.348664    0.040359    11.00000   -1.20000
AFIX   0
N4    5    0.734724    0.099676    0.213940    11.00000    0.04596    0.05488 =
         0.05895    0.00078    0.01107    0.00419
C58   1    0.452309   -0.149172    0.233232    11.00000    0.04136    0.04158 =
         0.05536    0.00128    0.01029   -0.00100
AFIX  43
H58   2    0.472861   -0.146880    0.222197    11.00000   -1.20000
AFIX   0
C89   1    0.627209    0.016567    0.249333    11.00000    0.05959    0.03845 =
         0.05010   -0.00315    0.00941   -0.01213
AFIX  43
H89   2    0.638605    0.043930    0.263676    11.00000   -1.20000
AFIX   0
C22   1    0.620698   -0.161745    0.094968    11.00000    0.07750    0.04377 =
         0.05539   -0.00123    0.00694    0.00303
O2    6    0.579896   -0.017954    0.050655    11.00000    0.08322    0.06607 =
         0.04494    0.00266    0.00325   -0.01764
N10   5    0.534265   -0.235765    0.010432    11.00000    0.07704    0.05918 =
         0.05256   -0.00149    0.01340    0.00951
C67   1    0.409475   -0.476556    0.135700    11.00000    0.07774    0.04920 =
         0.05826   -0.01618    0.01881    0.00109
AFIX  23
H67A  2    0.394201   -0.504390    0.144419    11.00000   -1.20000
H67B  2    0.434097   -0.492913    0.135252    11.00000   -1.20000
AFIX   0
C86   1    0.569271   -0.110826    0.252514    11.00000    0.05388    0.03701 =
         0.05623   -0.00442    0.00555   -0.00814
AFIX  23
H86A  2    0.543315   -0.109473    0.241229    11.00000   -1.20000
H86B  2    0.579978   -0.146572    0.247984    11.00000   -1.20000
AFIX   0
C33   1    0.729255   -0.038765    0.274365    11.00000    0.06560    0.05142 =
         0.06202    0.00621   -0.00424   -0.00538
AFIX  23
H33A  2    0.702871   -0.044722    0.275859    11.00000   -1.20000
H33B  2    0.742523   -0.029384    0.296149    11.00000   -1.20000
AFIX   0
C32   1    0.745534   -0.091483    0.262790    11.00000    0.06640    0.04820 =
         0.06539    0.00025    0.00033   -0.00351
AFIX  23
H32A  2    0.772101   -0.085927    0.261872    11.00000   -1.20000
H32B  2    0.743483   -0.121298    0.278302    11.00000   -1.20000
AFIX   0
C115  1    0.390476   -0.006886    0.197607    11.00000    0.06627    0.05230 =
         0.06194    0.00127    0.01791    0.00507
AFIX  43
H115  2    0.405136   -0.013995    0.181455    11.00000   -1.20000
AFIX   0
C41   1    0.738332    0.142912    0.196297    11.00000    0.04829    0.05201 =
         0.06307    0.00246    0.01278   -0.00155
N7    5    0.644854   -0.279097   -0.003876    11.00000    0.08275    0.07689 =
         0.08459    0.00556    0.03216    0.00434
C97   1    0.568168   -0.031377    0.080033    11.00000    0.06618    0.04428 =
         0.05154   -0.00218    0.00985   -0.00421
AFIX  23
H97A  2    0.560188   -0.070067    0.079597    11.00000   -1.20000
H97B  2    0.546828   -0.008214    0.082970    11.00000   -1.20000
AFIX   0
C13   1    0.371257   -0.191875    0.032679    11.00000    0.07666    0.09005 =
         0.06009    0.00456    0.00809    0.01141
C17   1    0.470139   -0.197449    0.031289    11.00000    0.07243    0.05886 =
         0.05002    0.01544    0.00675    0.00694
C69   1    0.442928   -0.391103    0.158424    11.00000    0.05483    0.04203 =
         0.05553    0.00338    0.01168    0.00329
AFIX  43
H69   2    0.460835   -0.397177    0.144874    11.00000   -1.20000
AFIX   0
C79   1    0.472967   -0.218027    0.355247    11.00000    0.08309    0.05458 =
         0.07354    0.01410    0.01440   -0.01687
AFIX  23
H79A  2    0.481835   -0.212670    0.378584    11.00000   -1.20000
H79B  2    0.472699   -0.257806    0.350906    11.00000   -1.20000
AFIX   0
C92   1    0.621763   -0.017791    0.164671    11.00000    0.03981    0.03513 =
         0.06023   -0.00238    0.00912   -0.00238
C130  1    0.593973   -0.246643   -0.120087    11.00000    0.21393    0.08053 =
         0.08610   -0.01486    0.06158    0.02044
AFIX  43
H130  2    0.578283   -0.241182   -0.140211    11.00000   -1.20000
AFIX   0
C47   1    0.579738    0.151822    0.205493    11.00000    0.05229    0.03829 =
         0.05065    0.00006    0.00789    0.00321
AFIX  43
H47   2    0.581084    0.163883    0.227121    11.00000   -1.20000
AFIX   0
N6    5    0.595501   -0.163772    0.028415    11.00000    0.06965    0.04873 =
         0.05930   -0.00393    0.01234   -0.00649
C105  1    0.459789   -0.305378    0.086142    11.00000    0.04976    0.05496 =
         0.04954    0.00790    0.00768    0.00266
C30   1    0.690849   -0.132449    0.224886    11.00000    0.06170    0.04532 =
         0.07153    0.01090    0.00643    0.00469
AFIX  43
H30   2    0.679998   -0.140590    0.243324    11.00000   -1.20000
AFIX   0
C70   1    0.446152   -0.344330    0.178447    11.00000    0.04411    0.04112 =
         0.04654    0.00526    0.00624    0.00016
AFIX  43
H70   2    0.466489   -0.320089    0.178920    11.00000   -1.20000
AFIX   0
C100  1    0.370832   -0.166831    0.155128    11.00000    0.04491    0.05578 =
         0.04917    0.00021    0.00356   -0.00162
N9    5    0.538224   -0.176037   -0.069052    11.00000    0.11879    0.05245 =
         0.05646   -0.00336   -0.00714    0.00293

F12   4    0.256624   -0.037119    0.155187    10.75000    0.10621    0.08859 =
         0.07126    0.00171    0.03439   -0.00353
N12   5    0.354034   -0.441396    0.100514    11.00000    0.08195    0.06596 =
         0.05600   -0.01256    0.00077   -0.01694
C82   1    0.525889   -0.178033    0.287332    11.00000    0.05733    0.04207 =
         0.05297   -0.00482    0.00855   -0.00238
AFIX  43
H82   2    0.527105   -0.188963    0.265867    11.00000   -1.20000
AFIX   0
C81   1    0.502233   -0.204704    0.305205    11.00000    0.06612    0.04044 =
         0.06257    0.00366    0.01149   -0.00831
AFIX  43
H81   2    0.487157   -0.233678    0.295370    11.00000   -1.20000
AFIX   0
C29   1    0.671099   -0.146257    0.194455    11.00000    0.06209    0.04437 =
         0.06894   -0.00454    0.00153   -0.00156
AFIX  43
H29   2    0.647647   -0.163712    0.192202    11.00000   -1.20000
AFIX   0
C137  1    0.524047   -0.057477    0.020328    11.00000    0.07592    0.04287 =
         0.05720    0.00274    0.00688    0.00134
AFIX  43
H137  2    0.512976   -0.060818    0.039108    11.00000   -1.20000
AFIX   0
C39   1    0.782945    0.183353    0.237312    11.00000    0.05202    0.05140 =
         0.08788   -0.00573    0.00222   -0.01058
AFIX  43
H39   2    0.799442    0.212009    0.245325    11.00000   -1.20000
AFIX   0
C98   1    0.337346   -0.248737    0.156782    11.00000    0.05502    0.06029 =
         0.05341    0.00470    0.01390    0.00604
AFIX  43
H98   2    0.318566   -0.268394    0.164967    11.00000   -1.20000
AFIX   0

F4    4    0.502116   -0.077576    0.160070    11.00000    0.47980    0.20821 =
         0.08618   -0.00351    0.05496    0.18592
C103  1    0.403042   -0.276129    0.103038    11.00000    0.04931    0.05473 =
         0.04118   -0.00229    0.00118   -0.00536
O11   6    0.698420    0.194311    0.285693    11.00000    0.11873    0.07214 =
         0.08395   -0.01205    0.03275   -0.03112
F10   4    0.284678   -0.102617    0.129919    10.75000    0.07721    0.06335 =
         0.10139    0.00801    0.02253    0.00710
C20   1    0.574211   -0.179475    0.049027    11.00000    0.07644    0.04332 =
         0.05304    0.00405    0.01299    0.00678
C61   1    0.392996   -0.151075    0.263719    11.00000    0.04531    0.04637 =
         0.05740   -0.00827    0.01305   -0.00456
AFIX  43
H61   2    0.371628   -0.151542    0.273770    11.00000   -1.20000
AFIX   0
C36   1    0.750315    0.048628    0.263248    11.00000    0.05657    0.05666 =
         0.04915   -0.00315    0.00085   -0.00604
AFIX  43
H36   2    0.761400    0.049077    0.285335    11.00000   -1.20000
AFIX   0
C18   1    0.505375   -0.181813    0.046154    11.00000    0.08468    0.04645 =
         0.05043    0.00307    0.00640    0.00790
AFIX  43
H18   2    0.508089   -0.158374    0.064400    11.00000   -1.20000
AFIX   0

F7    4    0.252478    0.016592    0.112016    10.75000    0.09046    0.07596 =
         0.12529    0.00930    0.03906    0.01601
C23   1    0.643442   -0.145786    0.073487    11.00000    0.06772    0.05920 =
         0.07309    0.00217    0.01481   -0.00822
AFIX  43
H23   2    0.668118   -0.134328    0.081140    11.00000   -1.20000
AFIX   0
O3    6    0.512052   -0.337857    0.066308    11.00000    0.05601    0.09733 =
         0.07451   -0.03171    0.01484    0.00581
C40   1    0.763247    0.185783    0.206796    11.00000    0.05048    0.05717 =
         0.07393    0.00685    0.01572   -0.00781
AFIX  43
H40   2    0.766225    0.215567    0.192969    11.00000   -1.20000
AFIX   0
O4    6    0.404778   -0.200096    0.023797    11.00000    0.07248    0.09197 =
         0.05653    0.00187    0.00795    0.00155
C42   1    0.714579    0.148895    0.164998    11.00000    0.05657    0.04910 =
         0.06304    0.00437    0.02673   -0.00473
AFIX  43
H42   2    0.724822    0.163107    0.147403    11.00000   -1.20000
AFIX   0
O12   6    0.295362   -0.373978    0.161608    11.00000    0.08915    0.07907 =
         0.09835    0.00308    0.01384   -0.01725
C77   1    0.408679   -0.123503    0.371496    11.00000    0.07206    0.07368 =
         0.06524    0.00477    0.02177   -0.01757
AFIX  43
H77   2    0.394795   -0.150518    0.380474    11.00000   -1.20000
AFIX   0
C51   1    0.516204    0.038275    0.205546    11.00000    0.05472    0.04684 =
         0.05321   -0.00209    0.00985   -0.01051
AFIX  23
H51A  2    0.531505    0.012440    0.195306    11.00000   -1.20000
H51B  2    0.494174    0.048080    0.189561    11.00000   -1.20000
AFIX   0
C99   1    0.343153   -0.195151    0.166135    11.00000    0.04988    0.06115 =
         0.05276   -0.00446    0.00892   -0.00088
AFIX  43
H99   2    0.328381   -0.178206    0.179856    11.00000   -1.20000
AFIX   0
C21   1    0.585196   -0.178134    0.082340    11.00000    0.06830    0.04076 =
         0.05883    0.00619    0.00900    0.00629
AFIX  43
H21   2    0.568420   -0.188397    0.096233    11.00000   -1.20000
AFIX   0
C134  1    0.501366   -0.092083   -0.070266    11.00000    0.12674    0.06172 =
         0.05975   -0.00122   -0.01735    0.01477
AFIX  23
H13A  2    0.475563   -0.078462   -0.074242    11.00000   -1.20000
H13B  2    0.514172   -0.076947   -0.087253    11.00000   -1.20000
AFIX   0
C49   1    0.552447    0.093634    0.161561    11.00000    0.05164    0.04212 =
         0.05224   -0.00307    0.00066   -0.00575
AFIX  43
H49   2    0.534823    0.066758    0.152948    11.00000   -1.20000
AFIX   0
C116  1    0.382199    0.102292    0.261504    11.00000    0.10315    0.04972 =
         0.09912    0.00498    0.04136    0.01295
AFIX  23
H11A  2    0.386239    0.134195    0.248039    11.00000   -1.20000
H11B  2    0.360256    0.110249    0.271628    11.00000   -1.20000
AFIX   0
C25   1    0.633563   -0.162539    0.131027    11.00000    0.06876    0.04971 =
         0.06314    0.00050    0.00341    0.00103
AFIX  23
H25A  2    0.617742   -0.138437    0.141867    11.00000   -1.20000
H25B  2    0.632149   -0.200105    0.139481    11.00000   -1.20000
AFIX   0
C43   1    0.657325    0.145296    0.129398    11.00000    0.05452    0.05560 =
         0.04721    0.00832    0.01290    0.00023
AFIX  23
H43A  2    0.647714    0.110048    0.119910    11.00000   -1.20000
H43B  2    0.672634    0.162030    0.114706    11.00000   -1.20000
AFIX   0
C34   1    0.740691   -0.095747    0.202158    11.00000    0.05583    0.05674 =
         0.08094    0.00440    0.00872    0.00819
AFIX  43
H34   2    0.764221   -0.078513    0.204488    11.00000   -1.20000
AFIX   0
C139  1    0.575479   -0.028411   -0.004644    11.00000    0.09225    0.07163 =
         0.06226   -0.00281    0.01478   -0.00398
AFIX  43
H139  2    0.599299   -0.012336   -0.003213    11.00000   -1.20000
AFIX   0
C50   1    0.574983    0.117682    0.142486    11.00000    0.05138    0.05349 =
         0.04336    0.00158    0.00894    0.00445
AFIX  43
H50   2    0.573686    0.105546    0.120877    11.00000   -1.20000
AFIX   0
C135  1    0.520719   -0.071598   -0.037310    11.00000    0.09028    0.04918 =
         0.05947    0.00315   -0.00039    0.00627
C84   1    0.547711   -0.122103    0.333885    11.00000    0.07065    0.05221 =
         0.06214   -0.00783    0.00571   -0.02345
AFIX  43
H84   2    0.563946   -0.094614    0.343992    11.00000   -1.20000
AFIX   0
C68   1    0.391551   -0.463098    0.101359    11.00000    0.07791    0.05695 =
         0.06446   -0.01476    0.01459    0.01215
AFIX  23
H68A  2    0.406811   -0.435757    0.092213    11.00000   -1.20000
H68B  2    0.390380   -0.496508    0.087952    11.00000   -1.20000
AFIX   0
C65   1    0.388326   -0.417758    0.178099    11.00000    0.05469    0.03858 =
         0.05837    0.00345    0.00868   -0.00308
AFIX  43
H65   2    0.368645   -0.442840    0.178625    11.00000   -1.20000
AFIX   0
C16   1    0.436481   -0.175185    0.042360    11.00000    0.07929    0.06348 =
         0.06641    0.01133    0.00848    0.00958
AFIX  23
H16A  2    0.437324   -0.183285    0.065527    11.00000   -1.20000
H16B  2    0.435348   -0.135039    0.039416    11.00000   -1.20000
AFIX   0
C121  1    0.620974   -0.342693    0.051376    11.00000    0.07254    0.06867 =
         0.07576    0.02309    0.02838    0.01904
C114  1    0.396236    0.040087    0.216211    11.00000    0.07441    0.04468 =
         0.08298   -0.00169    0.02076    0.00045
AFIX  43
H114  2    0.415630    0.064395    0.213313    11.00000   -1.20000
AFIX   0
C27   1    0.499970   -0.251849   -0.003065    11.00000    0.07710    0.07007 =
         0.05812   -0.00520    0.00423   -0.00275
AFIX  43
H27   2    0.497981   -0.277705   -0.020114    11.00000   -1.20000
AFIX   0
C102  1    0.383182   -0.247032    0.125624    11.00000    0.04161    0.05312 =
         0.04590    0.01101   -0.00233    0.00074
C119  1    0.577624   -0.313701    0.085243    11.00000    0.06868    0.04651 =
         0.06832    0.00552    0.01872    0.00956
AFIX  43
H119  2    0.572728   -0.295401    0.103997    11.00000   -1.20000
AFIX   0
C19   1    0.536241   -0.199774    0.034825    11.00000    0.07288    0.04997 =
         0.04591    0.00559    0.00668    0.00534
C38   1    0.778623    0.139230    0.256147    11.00000    0.04805    0.06364 =
         0.07551   -0.01335   -0.00432   -0.00653
AFIX  43
H38   2    0.791495    0.137144    0.277673    11.00000   -1.20000
AFIX   0
C31   1    0.725155   -0.107701    0.229523    11.00000    0.06345    0.04414 =
         0.07035    0.00243   -0.00069    0.00579
C106  1    0.501531   -0.306905    0.091760    11.00000    0.05759    0.05734 =
         0.05551    0.00405    0.01201    0.00917
AFIX  23
H10C  2    0.511664   -0.269390    0.091795    11.00000   -1.20000
H10D  2    0.511055   -0.324184    0.112789    11.00000   -1.20000
AFIX   0
C118  1    0.548904   -0.339896    0.063393    11.00000    0.06542    0.06333 =
         0.06972   -0.00097    0.01873    0.01232
C110  1    0.363400   -0.043017    0.202741    11.00000    0.06205    0.05167 =
         0.06124    0.00146    0.01494    0.00218
C122  1    0.660224   -0.342344    0.043591    11.00000    0.07352    0.10646 =
         0.11044    0.01099    0.02970    0.02092
AFIX  23
H12A  2    0.663281   -0.373745    0.029429    11.00000   -1.20000
H12B  2    0.678185   -0.346671    0.063797    11.00000   -1.20000
AFIX   0

F11   4    0.307909   -0.017780    0.134136    10.75000    0.07077    0.08037 =
         0.12087    0.01635    0.00026   -0.01834
C107  1    0.438307   -0.332942    0.061687    11.00000    0.06988    0.05969 =
         0.05139   -0.00558    0.01960    0.00622
AFIX  43
H107  2    0.449619   -0.354070    0.047067    11.00000   -1.20000
AFIX   0
C117  1    0.414550    0.096405    0.287114    11.00000    0.09250    0.03768 =
         0.09436   -0.00683    0.02510   -0.00236
AFIX  23
H11C  2    0.436582    0.087742    0.277262    11.00000   -1.20000
H11D  2    0.419216    0.131565    0.298728    11.00000   -1.20000
AFIX   0

F6    4    0.511920   -0.102973    0.114886    11.00000    0.19459    0.09517 =
         0.15742   -0.00078    0.09792    0.02374
F8    4    0.229126   -0.070174    0.106833    10.75000    0.06503    0.08274 =
         0.11664   -0.00278    0.01543    0.00543
C4    1    0.224620   -0.463075    0.076001    11.00000    0.09396    0.11342 =
         0.22899    0.00050   -0.02156   -0.02958
AFIX  43
H4    2    0.204282   -0.487683    0.072708    11.00000   -1.20000
AFIX   0
C113  1    0.373618    0.052327    0.239465    11.00000    0.08796    0.04933 =
         0.06161    0.00240    0.01568    0.01762
C112  1    0.345912    0.016365    0.242997    11.00000    0.06891    0.06283 =
         0.07845   -0.00009    0.02652    0.00805
AFIX  43
H112  2    0.330091    0.024094    0.258164    11.00000   -1.20000
AFIX   0
C75   1    0.391274   -0.050492    0.407122    11.00000    0.07699    0.08899 =
         0.06501   -0.01249    0.01685   -0.01995
AFIX  43
H75   2    0.385198   -0.078015    0.421286    11.00000   -1.20000
AFIX   0
C80   1    0.499996   -0.190590    0.336373    11.00000    0.06151    0.03844 =
         0.07372    0.01028    0.01046   -0.00283
C133  1    0.501009   -0.153948   -0.072566    11.00000    0.11793    0.06082 =
         0.06866   -0.01014   -0.01862   -0.00107
AFIX  23
H13C  2    0.488373   -0.169229   -0.055508    11.00000   -1.20000
H13D  2    0.486859   -0.165131   -0.093698    11.00000   -1.20000
AFIX   0
C73   1    0.396151    0.041263    0.393861    11.00000    0.08348    0.08491 =
         0.06534   -0.03133    0.01104   -0.01054
AFIX  43
H73   2    0.395087    0.079090    0.398721    11.00000   -1.20000
AFIX   0
C91   1    0.615585   -0.019973    0.198464    11.00000    0.04043    0.03043 =
         0.05517   -0.00167    0.00393   -0.00034

F3    4    0.467278   -0.130825    0.134082    11.00000    0.09373    0.12274 =
         0.69670    0.15083    0.03705   -0.03493
C131  1    0.582940   -0.231491   -0.090998    11.00000    0.14167    0.06436 =
         0.06971   -0.01069    0.02099   -0.00456
PART 1
F37   4    0.523414   -0.207873    0.199268    21.00000    0.10742    0.12952 =
         0.22739   -0.03133    0.10703   -0.01829

PART 0
C78   1    0.433359   -0.195925    0.346808    11.00000    0.07522    0.04789 =
         0.07414    0.00603    0.01662   -0.02174
AFIX  23
H78A  2    0.424170   -0.202196    0.323604    11.00000   -1.20000
H78B  2    0.417162   -0.216456    0.359208    11.00000   -1.20000
AFIX   0
C85   1    0.523878   -0.149498    0.351410    11.00000    0.07003    0.04936 =
         0.06324    0.00652    0.00793   -0.01159
AFIX  43
H85   2    0.523824   -0.140392    0.373353    11.00000   -1.20000
AFIX   0
C35   1    0.721932   -0.108912    0.171399    11.00000    0.06744    0.06822 =
         0.06608   -0.00529    0.01095    0.01383
AFIX  43
H35   2    0.732854   -0.101170    0.152947    11.00000   -1.20000
AFIX   0
C66   1    0.414163   -0.428547    0.158041    11.00000    0.05998    0.03732 =
         0.05137    0.00033    0.00277    0.00508
C74   1    0.388197    0.004098    0.414680    11.00000    0.09873    0.11087 =
         0.06893   -0.03364    0.02418   -0.01326
AFIX  43
H74   2    0.380584    0.014776    0.434275    11.00000   -1.20000
AFIX   0

PART 1
F31   4    0.577056   -0.262307    0.159696    21.00000    0.18184    0.12619 =
         0.20508   -0.08957    0.13176   -0.07141

PART 0
C111  1    0.340556   -0.031171    0.224796    11.00000    0.06707    0.05405 =
         0.08740   -0.00269    0.02800   -0.00718
AFIX  43
H111  2    0.321148   -0.055570    0.227525    11.00000   -1.20000
AFIX   0

P4    7    0.676916   -0.097534    0.345959    10.75000    0.10064    0.08406 =
         0.12799    0.02469    0.01786   -0.00024
C9    1    0.261312   -0.185966    0.058025    11.00000    0.05514    0.10335 =
         0.08459   -0.00973   -0.00893    0.00888
AFIX  23
H9A   2    0.254987   -0.147830    0.062794    11.00000   -1.20000
H9B   2    0.242875   -0.198732    0.039595    11.00000   -1.20000
AFIX   0
C11   1    0.327944   -0.155192    0.064803    11.00000    0.07793    0.09975 =
         0.06430    0.00406    0.00595    0.02798
AFIX  43
H11   2    0.323037   -0.131639    0.081540    11.00000   -1.20000
AFIX   0

F9    4    0.278738   -0.048028    0.085719    10.75000    0.10356    0.10490 =
         0.08980    0.00168    0.04258    0.01931
C71   1    0.411849    0.065665    0.339867    11.00000    0.08325    0.05322 =
         0.08642   -0.03178    0.01360   -0.00857
AFIX  43
H71   2    0.417594    0.102239    0.346460    11.00000   -1.20000
AFIX   0
C24   1    0.629868   -0.146679    0.040681    11.00000    0.09353    0.07074 =
         0.05096   -0.00477    0.00884   -0.00772
AFIX  43
H24   2    0.645541   -0.134684    0.026225    11.00000   -1.20000
AFIX   0
C14   1    0.342085   -0.222870    0.015366    11.00000    0.08493    0.09972 =
         0.05378    0.01377    0.00982    0.01170
AFIX  43
H14   2    0.346452   -0.245747   -0.001855    11.00000   -1.20000
AFIX   0
C26   1    0.468047   -0.233980    0.005806    11.00000    0.08044    0.06387 =
         0.06171   -0.00122    0.01124    0.00005
AFIX  43
H26   2    0.444734   -0.246245   -0.005218    11.00000   -1.20000
AFIX   0
C72   1    0.406031    0.024433    0.364948    11.00000    0.07203    0.05657 =
         0.07486   -0.01660    0.01549   -0.00700

F1    4    0.448582   -0.045291    0.141494    11.00000    0.13372    0.16258 =
         0.34759    0.08609    0.15242    0.02788
C76   1    0.403050   -0.064465    0.379293    11.00000    0.05696    0.08346 =
         0.05345   -0.00550    0.01440   -0.01307
C120  1    0.612600   -0.316283    0.077801    11.00000    0.05733    0.05780 =
         0.08127    0.00898    0.01786    0.00570
AFIX  43
H120  2    0.632097   -0.298706    0.091822    11.00000   -1.20000
AFIX   0

F5    4    0.495690   -0.016074    0.123907    11.00000    0.11113    0.08045 =
         0.23216   -0.00627    0.05518   -0.00294
C10   1    0.299474   -0.186713    0.048277    11.00000    0.07070    0.11102 =
         0.06021    0.01712   -0.01065    0.02482
PART 1
F36   4    0.529767   -0.292942    0.177906    21.00000    0.08131    0.06046 =
         0.13924   -0.00011    0.02215   -0.02621

PART 0
C125  1    0.556453   -0.368211    0.037422    11.00000    0.07216    0.07480 =
         0.07150    0.00121    0.01883    0.01428
AFIX  43
H125  2    0.537255   -0.386563    0.023483    11.00000   -1.20000
AFIX   0
C1    1    0.327354   -0.464886    0.083493    11.00000    0.08433    0.08225 =
         0.10145   -0.03859    0.00926   -0.02057
AFIX  43
H1    2    0.331622   -0.496796    0.071782    11.00000   -1.20000
AFIX   0
C123  1    0.668660   -0.288734    0.026694    11.00000    0.07038    0.08946 =
         0.10045    0.01040    0.02843    0.00905
AFIX  23
H12C  2    0.666193   -0.257656    0.041255    11.00000   -1.20000
H12D  2    0.694674   -0.289715    0.023101    11.00000   -1.20000
AFIX   0
C12   1    0.364313   -0.157372    0.057232    11.00000    0.06460    0.09652 =
         0.06803    0.01234   -0.00085    0.01214
AFIX  43
H12   2    0.383559   -0.135594    0.068771    11.00000   -1.20000
AFIX   0
N13   5    0.283804   -0.391361    0.085024    11.00000    0.07718    0.09519 =
         0.09052   -0.01137    0.00817   -0.00507
C2    1    0.289220   -0.443571    0.081377    11.00000    0.07935    0.11560 =
         0.09368   -0.01677   -0.00975   -0.02501
N8    5    0.604757   -0.239409   -0.061725    11.00000    0.12794    0.08485 =
         0.07481   -0.01398    0.02806   -0.00132
C140  1    0.555150   -0.046889   -0.034763    11.00000    0.11842    0.06871 =
         0.04810    0.00263    0.01131    0.00934
AFIX  43
H140  2    0.565654   -0.042036   -0.053743    11.00000   -1.20000
AFIX   0

F26   4    0.665541   -0.041761    0.333217    10.75000    0.13385    0.10263 =
         0.14430    0.02077    0.02468    0.02804
C8    1    0.258442   -0.221276    0.087158    11.00000    0.06217    0.12580 =
         0.08002   -0.01689   -0.00297    0.01500
AFIX  23
H8A   2    0.275550   -0.206656    0.105946    11.00000   -1.20000
H8B   2    0.232988   -0.218306    0.091999    11.00000   -1.20000
AFIX   0
C7    1    0.243023   -0.314269    0.089065    11.00000    0.04981    0.15496 =
         0.09951   -0.01955    0.01678   -0.02167
H7    2    0.221041   -0.293339    0.097854    11.00000   -1.20000
C15   1    0.307230   -0.219905    0.023480    11.00000    0.07287    0.11388 =
         0.06214    0.00578   -0.01094    0.00580
AFIX  43
H15   2    0.287887   -0.241255    0.011731    11.00000   -1.20000
AFIX   0
C132  1    0.547933   -0.206818   -0.091500    11.00000    0.14008    0.06667 =
         0.04757   -0.00554   -0.00640   -0.00106
AFIX  43
H132  2    0.529733   -0.213322   -0.110001    11.00000   -1.20000
AFIX   0
C126  1    0.659069   -0.273505   -0.028630    11.00000    0.11413    0.11566 =
         0.10707    0.00484    0.06153    0.02343
AFIX  43
H126  2    0.685189   -0.276675   -0.026682    11.00000   -1.20000
AFIX   0
C124  1    0.592950   -0.369896    0.031547    11.00000    0.09169    0.06744 =
         0.07514    0.00294    0.02846    0.02250
AFIX  43
H124  2    0.598510   -0.390051    0.013655    11.00000   -1.20000
AFIX   0

PART 1
F39   4    0.575906   -0.258227    0.211684    21.00000    0.10738    0.10141 =
         0.08882   -0.01806   -0.01813    0.01517
F41   4    0.572127   -0.182507    0.180026    21.00000    0.13557    0.05437 =
         0.12465   -0.02356    0.05633   -0.04952

PART 0
C6    1    0.248954   -0.374576    0.085110    11.00000    0.06771    0.11996 =
         0.10147   -0.01005    0.01203   -0.01538
C3    1    0.259852   -0.481803    0.074970    11.00000    0.10478    0.10036 =
         0.17929   -0.01059   -0.01486   -0.03309
AFIX  43
H3    2    0.264294   -0.518902    0.070151    11.00000   -1.20000
AFIX   0

F25   4    0.636832   -0.113916    0.344886    10.75000    0.09767    0.15977 =
         0.25793    0.06734    0.01536   -0.00496
C128  1    0.651890   -0.275962   -0.088419    11.00000    0.23292    0.12689 =
         0.09090    0.02194    0.08530    0.07043
AFIX  43
H128  2    0.676432   -0.289128   -0.087524    11.00000   -1.20000
AFIX   0
C127  1    0.637441   -0.262236   -0.060737    11.00000    0.11613    0.10466 =
         0.09178   -0.01535    0.04376    0.00458

F30   4    0.691408   -0.156204    0.359290    10.75000    0.17690    0.09909 =
         0.27990    0.06629    0.08281    0.03815
C129  1    0.626916   -0.268711   -0.118352    11.00000    0.21921    0.11032 =
         0.10115   -0.01346    0.08048    0.02227
AFIX  43
H129  2    0.634601   -0.280411   -0.137729    11.00000   -1.20000
AFIX   0
C5    1    0.218889   -0.408139    0.081865    11.00000    0.06915    0.14206 =
         0.18184   -0.01657   -0.00889   -0.01984
AFIX  43
H5    2    0.195002   -0.394531    0.083543    11.00000   -1.20000
AFIX   0

PART 1
F33   4    0.527224   -0.219093    0.146538    21.00000    0.19591    0.07855 =
         0.11404   -0.02364   -0.04153    0.04307

PART 0
F29   4    0.679932   -0.079694    0.381079    10.75000    0.37109    0.17579 =
         0.11613   -0.04064   -0.00694    0.01756
F27   4    0.673376   -0.117843    0.309889    10.75000    0.26520    0.16742 =
         0.12789   -0.01780    0.07217   -0.02402

F2    4    0.456372   -0.071985    0.095880    11.00000    0.49545    0.23510 =
         0.23417   -0.11122   -0.27474    0.17975
F28   4    0.716878   -0.083789    0.343228    10.75000    0.12715    0.28475 =
         0.32677    0.18053    0.07350    0.02267
C142  1    0.284223   -0.432359    0.164587    11.00000    0.10879    0.11975 =
         0.14269    0.01695    0.05084   -0.01701
PART 1
P6    7    0.356697   -0.489054    0.001098    10.50000    0.32550    0.18023 =
         0.10764   -0.00303    0.06789    0.09631
F21   4    0.315084   -0.476770    0.007421    10.50000    0.31741    0.21463 =
         0.14011   -0.00239    0.08195    0.08509
F19   4    0.356233   -0.436706   -0.021721    10.50000    0.27290    0.24550 =
         0.17072    0.03838    0.07170    0.08724
F23   4    0.398114   -0.500790   -0.005007    10.50000    0.33190    0.23558 =
         0.17118    0.00317    0.07458    0.09407
F24   4    0.357693   -0.538143    0.027132    10.50000    0.38450    0.19951 =
         0.13608   -0.00263    0.08556    0.09913
F20   4    0.374363   -0.445577    0.027627    10.50000    0.34830    0.19063 =
         0.15382   -0.00086    0.05088    0.09033
F22   4    0.337840   -0.531656   -0.025564    10.50000    0.33099    0.23012 =
         0.13511   -0.00566    0.07485    0.08407

PART 2
F42   4    0.530022   -0.190800    0.197799   -21.00000    0.07460    0.17817 =
         0.08072   -0.06154   -0.01689    0.05288
F34   4    0.572727   -0.276550    0.162658   -21.00000    0.12636    0.06316 =
         0.07827   -0.04028   -0.02726    0.04157
F38   4    0.546578   -0.270660    0.209171   -21.00000    0.14942    0.16408 =
         0.11968    0.07907    0.04728    0.04494
F40   4    0.589006   -0.211266    0.198849   -21.00000    0.03782    0.17796 =
         0.14906   -0.09533   -0.00159    0.00052
F32   4    0.553308   -0.197093    0.150953   -21.00000    0.11193    0.25802 =
         0.16098    0.13986    0.05529    0.04284
F35   4    0.510544   -0.246714    0.162987   -21.00000    0.06462    0.20749 =
         0.07494   -0.04979   -0.00768   -0.03443

PART 0
P5    7    0.368340   -0.288840   -0.059736    10.50000    0.17440    0.18429 =
         0.12867   -0.04162    0.06582   -0.00093
F15   4    0.331766   -0.303278   -0.044694    10.50000    0.23108    0.27769 =
         0.17108   -0.04693    0.06424   -0.03546
F17   4    0.348421   -0.296837   -0.093379    10.50000    0.16622    0.23117 =
         0.16285   -0.03221    0.05613   -0.00892
F18   4    0.406256   -0.268511   -0.065630    10.50000    0.17267    0.17864 =
         0.07959    0.04436   -0.00497    0.00721
F14   4    0.389028   -0.309008   -0.024569    10.50000    0.25416    0.27027 =
         0.16323    0.01921    0.04009   -0.04329
F13   4    0.347725   -0.233609   -0.068127    10.50000    0.22867    0.22669 =
         0.16806   -0.00236    0.09428    0.01464
F16   4    0.369993   -0.351395   -0.066586    10.50000    0.26638    0.22945 =
         0.22503   -0.03454    0.05966   -0.00835
HKLF 4

REM  KK in I2/a #15
REM R1 =  0.0662 for   26192 Fo > 4sig(Fo)  and  0.0852 for all   37946 data
REM   2075 parameters refined using    320 restraints

END

WGHT      0.1116     30.8662

REM Highest difference peak  1.140,  deepest hole -1.053,  1-sigma level  0.110
Q1    1   0.3895 -0.2528 -0.0553  11.00000  0.05    1.14
Q2    1   0.4080 -0.0336  0.3277  11.00000  0.05    1.01
Q3    1   0.4810 -0.0661  0.0861  11.00000  0.05    1.01
Q4    1   0.5117 -0.0613  0.1543  11.00000  0.05    0.99
Q5    1   0.3538 -0.3805 -0.0225  11.00000  0.05    0.92
Q6    1   0.3186 -0.2675  0.0674  11.00000  0.05    0.91
Q7    1   0.4681 -0.0910  0.1586  11.00000  0.05    0.85
Q8    1   0.6628  0.1009  0.2339  11.00000  0.05    0.84
Q9    1   0.6007 -0.1365 -0.0102  11.00000  0.05    0.82
Q10   1   0.3602 -0.2710 -0.0726  11.00000  0.05    0.80
Q11   1   0.4326 -0.2537 -0.0724  11.00000  0.05    0.78
Q12   1   0.7022  0.0108  0.1688  11.00000  0.05    0.76
Q13   1   0.4485 -0.1115  0.1069  11.00000  0.05    0.76
Q14   1   0.4798 -0.0310  0.0996  11.00000  0.05    0.73
Q15   1   0.4729 -0.0796  0.3637  11.00000  0.05    0.70
Q16   1   0.4134 -0.3187 -0.0581  11.00000  0.05    0.70
Q17   1   0.3113 -0.3209 -0.0282  11.00000  0.05    0.69
Q18   1   0.7087  0.0111  0.2342  11.00000  0.05    0.69
Q19   1   0.3286 -0.3375  0.1140  11.00000  0.05    0.68
;
_shelx_res_checksum                34307
_shelx_hkl_file
;
   0   0  -2 32843.0 1061.15   6
   0   0   2 30236.5 1060.41   7
   0   0  -4 1488.21 60.8277   2
   0   0  -4 1450.73 84.8433   6
   0   0   4 1472.40 81.5458   7
   0   0   6 141657. 4548.60  20
   0   0   6 138003. 4549.31   7
   0   0   6 126838. 4539.89   3
   0   0  -6 132604. 4542.04   2
   0   0  -6 133235. 4549.20   6
   0   0  -8 42923.8 1446.91   6
   0   0   8 42236.2 1446.01   7
   0   0   8 44324.5 1445.18  20
   0   0  -8 44479.6 1458.88  19
   0   0   8 46046.8 1453.46  25
   0   0  -8 43119.3 1433.43   2
   0   0   8 40664.0 1430.01   3
   0   0  10 11410.4 431.692  25
   0   0 -10 10350.9 422.928   6
   0   0 -10 12415.9 450.470  19
   0   0  10 10474.2 415.970  20
   0   0  10 11831.4 423.454   7
   0   0  12 5046.66 239.684   7
   0   0 -12 5399.05 232.383   6
   0   0  12 4039.65 253.496  25
   0   0 -12 4182.51 264.815  19
   0   0  12 4178.94 237.911  15
   0   0  14 199194. 6516.83   7
   0   0 -14 200809. 6518.22   6
   0   0  14 189937. 6516.36  15
   0   0  14 189144. 6521.66  25
   0   0 -14 193205. 6525.97  19
   0   0  14 183562. 6522.70  27
   0   0  16 2056.51 212.662   7
   0   0 -16 2347.99 208.154   6
   0   0  16 2592.55 217.632  15
   0   0  16 3025.96 263.569  27
   0   0 -16 2938.38 258.804  19
   0   0 -16 3199.36 232.678  26
   0   0  16 3338.09 237.596  25
   0   0  18 45824.4 1639.04  15
   0   0  18 47995.0 1654.61  27
   0   0 -18 50054.1 1656.04  19
   0   0  18 46709.9 1649.15  25
   0   0 -18 45982.5 1636.20  26
   0   0  20 4106.60 278.809  15
   0   0  20 3575.55 330.686  27
   0   0 -20 4031.29 333.829  19
   0   0  20 3694.68 294.825  25
   0   0 -20 3839.77 279.771  26
   0   0 -22 156367. 5418.68  26
   0   0  22 157943. 5424.25  25
   0   0 -22 164607. 5409.92   4
   0   0  22 157176. 5416.06  15
   0   0  22 153176. 5424.20  27
   0   0 -22 167091. 5428.34  19
   0   0 -24 104299. 3377.22   4
   0   0 -24 92741.4 3382.72  26
   0   0  26 9879.93 482.432  27
   0   0  26 9145.74 444.887  15
   0   0 -26 10305.6 497.847  22
   0   0 -26 10138.4 460.084  19
   0   0 -26 10689.8 437.801   4
   0   0 -28 20700.2 831.838  26
   0   0  28 21350.5 863.820  27
   0   0  28 21585.0 832.328  15
   0   0 -28 22753.9 871.180  22
   0   0 -28 23073.8 846.602  19
   0   0 -28 22689.0 823.788   4
   0   0 -30 69640.1 2648.49  26
   0   0  30 72563.6 2671.32  27
   0   0  30 77268.5 2653.78  15
   0   0 -30 77093.6 2675.53  22
   0   0 -30 83643.9 2652.15   4
   0   0 -30 78629.9 2662.95  19
   0   0 -32 377.817 253.406  26
   0   0 -32 344.592 218.140   4
   0   0  32 323.029 311.732  27
   0   0 -32 475.340 310.451  22
   0   0 -34 5840.05 403.618  26
   0   0  34 6097.34 444.989  27
   0   0 -34 6757.83 458.459  22
   0   0  36 74.4557 333.990  33
   0   0 -36 655.617 222.513   4
   0   0 -36 474.462 308.670  22
   0   0 -36 126.132 261.255  26
   0   0  36 187.948 332.703  27
   0   0 -38 855.640 304.494  22
   0   0  38 980.180 330.088  27
   0   0 -38 870.945 272.008  26
   0   0  38 856.928 342.258  33
   0   0  40 2182.04 365.530  33
   0   0 -40 3077.91 308.174  26
   0   0 -42 61.1505 197.895   4
   0   0 -42-61.3061 238.013  26
   0   0  42 183.791 296.806  33
   0   0 -44 827.945 226.697  26
   0   0  44 546.894 293.027  33
   0   0  46 409.093 261.507  33
   0   0 -46 531.151 200.427  26
   0   0  46 1191.58 218.367   8
   0   0  48 85.1918 182.046   8
   0   0 -48 599.102 149.201   5
   0   0  50 236.040 140.956   8
   0   1   1-2.90960 15.7908   3
   0   1  -1 3011.87 37.7545   3
   0   1   3 1269.37 66.5802   7
   0   1  -3 1342.30 65.9994   7
   0  -1   3 1405.58 64.6222   7
   0  -1  -3 1282.15 66.0221   7
   0   1   3 1361.42 65.9935   6
   0   1  -3 1327.85 63.0739   6
   0  -1   3 1401.10 66.7976   6
   0  -1   3 1403.21 63.3168   3
   0   1  -3 1377.61 61.3810   3
   0  -1   5 46902.5 1449.90  25
   0  -1  -5 45253.8 1453.76  22
   0  -1  -5 43964.5 1452.14  19
   0  -1   5 45713.9 1450.16  20
   0   1  -5 41848.5 1447.37   6
   0  -1  -5 39833.6 1447.04   6
   0  -1  -5 41203.6 1443.23   2
   0  -1  -5 52189.8 1455.44  31
   0   1   5 40754.8 1446.46   7
   0  -1   5 42080.1 1446.92   7
   0  -1   5 49149.9 1451.85  27
   0   1  -5 38920.1 1441.41   3
   0  -1   5 41692.5 1442.06   3
   0  -1   7 7722.04 280.710   3
   0  -1   7 7945.57 300.165  20
   0  -1  -7 7657.92 318.426  19
   0   1   7 7864.63 288.643  20
   0   1   7 7570.42 297.744   7
   0  -1   7 8180.38 300.434   7
   0  -1  -7 7766.24 301.737   6
   0   1  -7 7668.81 298.717   6
   0  -1  -7 8149.25 284.782   2
   0   1  -7 7815.88 278.947   3
   0   1   7 8461.91 305.674  25
   0  -1   7 7475.41 311.029  25
   0  -1   7 8110.21 315.139  27
   0   1   7 8830.42 320.584  34
   0  -1   9 33181.4 1161.48  27
   0  -1  -9 33702.4 1140.38   2
   0  -1   9 33836.6 1137.09   3
   0   1   9 32539.6 1146.18  20
   0  -1   9 33562.6 1152.81  20
   0  -1  -9 33439.1 1164.19  19
   0  -1   9 33908.8 1155.89  15
   0  -1  -9 33016.5 1154.52   6
   0   1  -9 34139.2 1154.83   6
   0   1   9 34690.3 1167.12  34
   0  -1   9 33278.0 1150.49   7
   0   1   9 31745.1 1153.44   7
   0   1   9 34498.8 1157.16  25
   0  -1   9 33924.2 1156.92  25
   0   1  11 52857.7 1690.77  25
   0  -1  11 53964.5 1693.90  25
   0  -1  11 50262.7 1686.06  20
   0  -1 -11 50244.0 1700.76  19
   0  -1  11 49447.2 1688.64  15
   0   1 -11 47597.9 1686.10   6
   0  -1 -11 47837.3 1685.52   6
   0  -1 -11 44518.3 1669.88   2
   0   1  11 58813.6 1703.44  34
   0  -1  11 48125.8 1684.45   7
   0   1  11 47533.7 1685.07   7
   0  -1  11 53117.6 1698.04  27
   0  -1 -13 176441. 6001.80  19
   0  -1  13 178794. 5993.28   7
   0   1  13 181076. 5994.62   7
   0   1  13 178979. 5998.75  25
   0  -1  13 175952. 5998.02  25
   0   1  13 172963. 5991.53  15
   0  -1  13 176707. 5995.47  15
   0  -1 -13 177801. 5992.63   6
   0   1 -13 181436. 5993.22   6
   0  -1  13 173399. 5999.48  27
   0  -1 -15 15997.8 603.684  19
   0   1 -15 16024.2 601.876  19
   0   1  15 16564.2 576.981   7
   0  -1  15 16321.4 579.805   7
   0  -1  15 15558.0 536.572  12
   0  -1  15 15024.2 581.626  15
   0   1  15 15201.8 576.536  15
   0   1 -15 15197.6 574.009   6
   0   1 -15 14494.6 588.220  26
   0   1  15 15162.8 590.386  25
   0  -1  15 15610.0 596.075  25
   0  -1  15 15811.8 595.543  27
   0  -1  17 60692.2 2153.70  27
   0   1  17 64408.2 2156.22  27
   0   1  17 61804.0 2144.81  25
   0  -1  17 61266.7 2148.42  25
   0   1 -17 60336.5 2144.38  26
   0  -1 -17 61646.1 2141.44  26
   0  -1 -17 62273.5 2156.50  22
   0  -1  17 62859.3 2143.89  15
   0   1  17 61832.8 2138.93  15
   0   1 -17 64691.6 2152.53  19
   0  -1 -17 64383.3 2156.03  19
   0  -1  19 51.9077 271.666  27
   0   1  19 219.796 295.528  27
   0  -1  19 131.521 240.000  15
   0   1  19-17.4069 226.684  15
   0  -1 -19 28.4831 280.576  19
   0   1 -19-50.1634 277.018  19
   0  -1 -19-217.130 198.749   4
   0   1 -19 266.030 213.025  26
   0   1  19-165.657 245.751  25
   0  -1  19 307.034 253.135  25
   0  -1 -19 51.5794 226.667  26
   0  -1 -19-60.8003 325.466  22
   0   1 -19-61.5124 210.304   6
   0  -1  19-32.6746 197.730   7
   0   1  21 8560.96 442.993  27
   0  -1  21 8368.85 441.042  27
   0  -1  21 8762.56 416.008  15
   0   1  21 9312.02 403.963  15
   0   1 -21 8827.32 443.931  19
   0  -1 -21 9879.14 443.037  19
   0  -1  21 8089.12 438.923  25
   0   1 -21 7891.36 417.710  26
   0   1  21 8351.99 417.861  25
   0  -1 -21 8271.29 409.801  26
   0  -1 -21 8539.06 457.865  22
   0   1 -23 41317.1 1332.62   4
   0  -1 -23 43904.4 1334.27   4
   0  -1  23 35872.3 1352.37  27
   0   1  23 35137.5 1346.57  27
   0   1 -23 38947.2 1357.91  19
   0  -1 -23 40436.0 1352.69  19
   0   1  23 35707.2 1341.82  25
   0   1 -23 33791.0 1337.03  26
   0  -1 -23 34394.6 1333.46  26
   0  -1 -23 39147.1 1364.89  22
   0   1  23 36187.8 1328.71  15
   0  -1  23 37726.0 1334.10  15
   0   1 -25 9494.04 391.675   4
   0  -1 -25 9700.27 386.558   4
   0   1  27-2.22599 203.202  15
   0  -1  27 101.201 199.699  15
   0  -1  27 267.167 248.338  27
   0   1  27-60.1395 271.998  27
   0   1 -27-26.4304 198.711   4
   0  -1 -27-26.3565 192.996   4
   0   1 -27 33.3564 258.968  19
   0  -1 -27-215.879 257.291  19
   0   1 -27-31.9244 216.728  26
   0  -1 -27-28.3472 192.666  26
   0  -1 -27-40.3791 292.360  22
   0   1 -27 110.791 286.098  22
   0   1 -29 4502.66 284.133   4
   0  -1 -29 4672.60 299.207   4
   0   1  29 4650.74 305.405  15
   0  -1  29 4583.14 311.904  15
   0   1 -29 4909.53 376.621  22
   0  -1 -29 4936.55 364.447  22
   0   1 -29 5027.18 347.152  19
   0   1 -29 4117.54 304.141  26
   0  -1 -29 4269.12 306.815  26
   0  -1  29 4611.46 367.054  27
   0   1  29 4252.60 358.749  27
   0   1  31 2629.91 249.986  15
   0   1  31 2120.90 323.940  27
   0   1 -31 2198.84 277.281  26
   0  -1  31 2347.11 345.589  27
   0  -1 -31 2026.84 265.705  26
   0   1 -31 2632.25 299.062  19
   0  -1 -31 2815.91 352.218  22
   0   1 -31 2888.79 340.924  22
   0  -1 -31 2505.16 260.075   4
   0   1 -31 2502.81 256.358   4
   0  -1 -33 4831.67 380.085  26
   0  -1  33 4861.10 442.743  27
   0   1 -33 4890.44 390.280  26
   0   1  33 4928.02 439.790  27
   0   1 -33 6717.08 420.676  19
   0   1 -33 6211.11 451.480  22
   0  -1 -33 6188.77 441.810  22
   0   1 -33 11244.0 401.867   4
   0  -1 -33 11312.1 396.389   4
   0   1 -35 8173.88 357.247   4
   0  -1 -35 8788.03 350.465   4
   0   1 -35 4643.17 414.293  22
   0  -1 -35 5106.22 395.238  22
   0  -1  35 3070.03 396.489  33
   0   1  35 3148.10 384.447  33
   0  -1 -35 3988.76 342.198  26
   0   1 -35 3783.40 354.773  26
   0  -1  35 3822.82 396.204  27
   0   1  35 3821.53 406.158  27
   0  -1 -37-67.7313 315.789  22
   0   1 -37-67.9391 318.977  22
   0   1 -37 103.359 272.366  26
   0  -1 -37 280.234 246.797  26
   0  -1  37 436.761 336.075  27
   0   1  37 72.4082 325.711  27
   0  -1  37 192.479 336.303  33
   0   1  37 159.956 315.675  33
   0  -1 -39 3054.96 258.401   4
   0   1 -39 2752.49 268.088   4
   0   1 -39 1846.31 322.378  22
   0  -1 -39 1849.42 322.088  22
   0   1 -39 1401.46 278.834  26
   0  -1 -39 1160.10 269.967  26
   0   1  39 1643.62 338.023  27
   0  -1  39 1022.56 346.071  33
   0   1  39 803.538 322.962  33
   0  -1 -41 209.261 213.032   4
   0   1 -41 248.658 215.184   4
   0   1 -41 357.854 275.012  22
   0   1 -41 470.493 253.629  26
   0  -1 -41 109.178 233.216  26
   0  -1  41 17.9817 304.442  33
   0   1  41 67.1277 301.983  33
   0   1 -43 562.013 203.545   4
   0  -1  45 1743.46 303.524  33
   0   1  45 1527.40 295.679  33
   0  -1 -45 2262.27 243.665  26
   0   1 -45 2489.66 253.387  26
   0  -1  47 4777.96 250.543   8
   0   1  47 4618.41 260.252   8
   0   1 -47 1539.15 224.383  26
   0  -1  47 1282.00 275.363  33
   0   1  47 1008.95 264.470  33
   0   1 -49 347.931 135.401   5
   0  -1 -49 414.923 132.573   5
   0  -1  49 350.093 155.777   8
   0   1  49 352.669 167.022   8
   0   1  51 435.768 132.941   8
   0   1 -51-71.0564 132.626  32
   0   2   0 32733.8 1130.34   3
   0  -2   0 34197.6 1131.24   3
   0  -2   2 610146. 18963.7  23
   0  -2   2 559561. 18958.8   1
   0   2  -2 562812. 18960.9   6
   0  -2  -2 575971. 18963.2   9
   0  -2   2 583385. 18963.8   3
   0   2   2 561982. 18960.1   4
   0   2  -2 571548. 18963.4   3
   0  -2  -2 533489. 18959.8   4
   0   2   2 566406. 18961.9   3
   0  -2   2 560884. 18960.0   7
   0  -2  -2 563279. 18960.4   7
   0   2  -4 15264.9 524.791   6
   0  -2  -4 15975.6 531.410  31
   0  -2  -4 15358.7 530.285  29
   0  -2   4 15289.4 526.767   3
   0   2   4 15012.0 520.411   3
   0  -2  -4 14722.0 524.060   4
   0  -2  -4 15809.3 530.637  22
   0  -2   4 15982.2 531.489  20
   0   2   4 15164.9 525.021   7
   0  -2   4 14959.4 524.432   7
   0  -2   4 15561.6 529.255  15
   0  -2   4 15360.6 523.308  11
   0   2   6 198.243 126.583  34
   0  -2  -6 190.071 121.983  31
   0  -2   6 176.608 72.3076  11
   0  -2  -6 281.610 84.1285   2
   0   2  -6 177.910 95.6954   6
   0  -2   6 162.517 104.976  27
   0  -2   6 185.131 114.406  25
   0  -2  -6 276.865 136.388  22
   0  -2   6 237.213 110.989  20
   0  -2   6 184.617 97.4743   7
   0   2   6 228.070 102.932   7
   0  -2   6 282.136 108.290  15
   0   2   6 246.616 48.0045   3
   0  -2   6 147.494 90.1097   3
   0  -2  -8 24138.7 775.960  31
   0   2  -8 21798.8 757.581   6
   0  -2   8 22788.6 766.410  27
   0  -2  -8 21773.6 752.106   2
   0  -2   8 21885.1 747.878  11
   0  -2   8 22099.0 765.346  25
   0  -2  -8 20546.3 777.198  22
   0   2   8 20843.3 747.692  20
   0  -2   8 20921.6 763.495  20
   0  -2  -8 21612.3 772.143  19
   0  -2   8 22376.9 764.465  15
   0   2   8 25389.9 776.295  34
   0  -2   8 21046.0 756.395   7
   0   2   8 21347.0 759.032   7
   0  -2   8 21422.2 749.791   3
   0  -2 -10 40013.8 1394.19   2
   0   2  10 41910.8 1410.98  25
   0  -2  10 41713.3 1411.58  25
   0  -2 -10 37550.0 1416.10  22
   0  -2 -10 38065.7 1416.99  19
   0  -2  10 40203.5 1408.16  20
   0  -2  10 40777.3 1408.80  15
   0   2 -10 40685.8 1404.07   6
   0   2  10 43668.1 1417.58  34
   0  -2  10 42207.6 1412.83  27
   0  -2  10 41912.9 1404.05   7
   0   2  10 41836.6 1403.39   7
   0  -2  10 41362.0 1391.74   3
   0  -2  12 74258.1 2312.16  27
   0   2  12 87817.3 2321.65  34
   0   2  12 75414.9 2309.84  25
   0  -2  12 74459.8 2308.85  25
   0  -2 -12 67990.7 2313.03  22
   0  -2 -12 69314.6 2311.57  19
   0  -2  12 61714.4 2297.07   7
   0   2  12 63817.0 2300.13   7
   0   2 -12 63233.6 2298.45   6
   0  -2  12 68530.3 2306.98  15
   0  -2 -12 59414.8 2288.02   2
   0  -2  14 10863.8 448.808  27
   0   2  14 11044.3 460.638  34
   0  -2  14 11230.5 442.508  25
   0   2 -14 10595.6 438.531  26
   0   2  14 10320.6 437.391  25
   0  -2 -14 10398.3 458.539  22
   0  -2 -14 10930.5 450.202  19
   0   2  14 10816.9 420.464   7
   0  -2  14 10493.3 422.025   7
   0  -2 -14 10687.5 390.724   2
   0  -2  14 11369.3 385.745  13
   0   2 -14 9928.02 420.857   6
   0   2  14 10345.4 413.315  15
   0  -2  14 10922.8 433.597  15
   0  -2 -16 17912.1 731.504  22
   0  -2 -16 18633.4 731.320  19
   0  -2  16 19609.2 715.649  15
   0   2  16 19832.5 700.903  15
   0  -2  16 19432.1 664.867  12
   0  -2  16 18743.3 663.811  13
   0  -2 -16 21506.7 695.837   4
   0  -2  16 17445.2 726.044  27
   0   2  16 19279.0 716.365  25
   0   2 -16 18667.4 707.112  26
   0  -2  16 18768.7 716.346  25
   0   2 -18 9609.80 441.388  19
   0  -2 -18 9445.85 440.344  19
   0  -2  18 7280.83 382.683   7
   0   2  18 9286.35 405.822  25
   0  -2  18 10144.2 435.958  25
   0   2 -18 9865.40 404.742  26
   0  -2 -18 9632.28 392.965  26
   0  -2 -18 9257.10 452.014  22
   0  -2  18 8569.60 409.262  15
   0   2  18 8427.83 385.497  15
   0   2 -18 7741.49 373.483   6
   0  -2  18 10154.4 442.318  27
   0  -2  20 29594.2 1051.24  27
   0   2  20 31356.4 1053.42  27
   0  -2  20 28291.5 1032.75  15
   0   2  20 28909.2 1021.86  15
   0   2 -20 28700.2 1040.87  19
   0  -2 -20 30157.8 1048.42  19
   0   2 -20 26490.3 1016.35   6
   0  -2  20 30143.5 1041.00  25
   0   2  20 28886.7 1040.08  25
   0   2 -20 29675.6 1035.91  26
   0  -2 -20 28438.4 1021.88  26
   0  -2 -20 29591.8 1065.03  22
   0  -2 -20 26174.4 1010.94   4
   0  -2  20 26494.9 1019.21   7
   0  -2 -22 21123.1 778.625  19
   0   2 -22 20532.8 782.640  19
   0  -2 -22 19024.0 745.739   4
   0   2 -22 19641.9 749.964   6
   0   2  22 19947.6 748.724  15
   0  -2  22 19306.9 763.180  15
   0   2  22 21035.6 771.984  25
   0   2 -22 20573.8 770.018  26
   0  -2 -22 20203.5 751.126  26
   0  -2 -22 20616.8 792.134  22
   0   2  22 21040.4 791.464  27
   0  -2  22 19579.3 784.494  27
   0  -2 -24 33962.6 1321.22  26
   0   2  24 35162.2 1317.69  15
   0  -2 -24 40355.6 1322.11   4
   0   2 -24 39824.0 1317.39   4
   0  -2 -26 2183.28 217.963   4
   0   2 -26 1958.91 219.566   4
   0  -2  26 1820.17 293.968  27
   0   2  26 1598.32 282.986  27
   0  -2  26 1849.76 238.447  15
   0   2 -26 1763.79 270.044  19
   0  -2 -26 1789.50 278.794  22
   0   2 -26 1785.13 246.737  26
   0   2  28 10087.6 442.274  15
   0  -2  28 10182.6 465.802  15
   0   2 -28 10227.3 473.661  26
   0  -2  28 10940.1 508.525  27
   0   2  28 10697.0 485.651  27
   0  -2 -28 9861.09 446.701  26
   0   2 -28 10777.4 505.004  22
   0  -2 -28 10644.8 495.510  22
   0  -2 -28 9441.95 448.847   4
   0   2 -28 8970.42 444.502   4
   0   2 -28 10752.1 477.501  19
   0   2 -30 4158.24 333.708  19
   0  -2  30 3645.47 306.172  15
   0  -2 -30 4553.12 353.615  22
   0   2 -30 4369.76 365.682  22
   0  -2  30 4143.45 344.899  27
   0   2 -30 3908.39 317.082  26
   0  -2 -30 4476.05 299.863  26
   0   2  30 4554.17 357.708  27
   0   2  30 3808.24 282.984  15
   0   2 -30 2818.89 263.867   4
   0  -2 -30 2956.46 267.080   4
   0   2 -32 21688.7 896.535  22
   0  -2 -32 22426.1 893.607  22
   0   2 -32 22386.6 884.398  19
   0   2 -32 18687.6 861.737  26
   0  -2  32 19915.5 890.782  27
   0   2  32 19576.1 889.932  27
   0  -2 -32 19076.8 852.474  26
   0  -2 -32 29091.0 866.560   4
   0   2 -32 28469.9 868.618   4
   0   2 -34 90.9377 334.612  22
   0  -2 -34-145.480 324.503  22
   0  -2  34 328.611 330.410  33
   0   2 -34 268.797 294.272  19
   0   2 -34-135.941 271.675  26
   0  -2  34 124.371 323.485  27
   0   2  34-34.7476 320.209  27
   0  -2 -34 26.4547 246.908  26
   0   2 -34 173.134 233.472   4
   0  -2 -34 103.010 220.836   4
   0  -2  36 215.531 339.415  33
   0   2  36 152.659 325.537  33
   0   2 -36 113.922 267.236  26
   0   2  36 50.1982 320.549  27
   0  -2 -36 334.130 253.322  26
   0  -2  36 156.662 317.964  27
   0  -2 -36 254.199 323.660  22
   0   2 -36-264.239 342.799  22
   0  -2 -36 396.144 231.319   4
   0   2 -36 284.322 232.157   4
   0  -2  38 520.231 326.800  33
   0   2  38 558.679 316.431  33
   0   2 -38-92.4320 309.009  22
   0   2 -38-58.7707 262.665  26
   0  -2 -38 91.2509 239.804  26
   0   2  38 72.0805 319.269  27
   0   2  40 516.221 308.407  33
   0  -2  40 513.809 312.761  33
   0  -2 -40 614.283 236.017  26
   0   2  40 542.586 302.938  27
   0   2 -40 770.684 265.313  26
   0   2 -40 717.643 296.044  22
   0   2 -40 1224.52 234.429   4
   0  -2 -40 1218.04 228.358   4
   0   2 -42 963.982 256.303  26
   0   2 -42 1285.21 227.991   4
   0  -2  42 1175.57 308.293  33
   0   2  42 816.511 294.877  33
   0   2 -44 457.400 183.902   4
   0   2  44-55.9747 270.068  33
   0  -2  44-32.2218 280.281  33
   0   2  44 123.665 232.246   8
   0   2 -44-96.6647 225.982  26
   0  -2 -44 53.0696 195.222  26
   0   2  46 250.109 253.102  33
   0  -2  46 592.562 262.565  33
   0   2 -46 398.036 210.771  26
   0  -2  46 815.392 207.490   8
   0   2  46 888.226 216.649   8
   0   2  48 161.556 210.836  33
   0   2  48 223.328 182.080   8
   0  -2  48 199.414 166.206   8
   0   2 -48 213.171 173.219  26
   0  -2 -48 263.703 139.008   5
   0   2  50 822.555 155.404   8
   0  -2  50 407.238 132.320   8
   0  -3   1 17195.0 532.619  18
   0  -3   1 15691.3 535.635   3
   0  -3   1 15447.3 527.368   1
   0   3  -1 14514.1 523.758   8
   0  -3   1 17635.9 533.005  23
   0   3   1 15148.2 524.952   8
   0  -3   3 8616.75 348.635   1
   0  -3  -3 14085.4 367.883  29
   0  -3  -3 11587.4 360.926  17
   0  -3   3 12529.5 361.883  15
   0  -3  -3 9956.38 359.823   9
   0  -3   3 13161.2 364.837  23
   0  -3  -3 12595.5 357.828  21
   0  -3   3 13338.7 369.411  20
   0  -3   3 12367.6 359.638  18
   0   3  -3 9428.42 354.608   6
   0  -3  -3 9471.96 353.144   7
   0  -3   3 10750.0 353.959   7
   0  -3  -3 8441.51 351.205   4
   0   3   3 8883.06 351.447   4
   0  -3   3 9083.22 365.940   3
   0   3  -5 63722.4 2249.35   6
   0   3  -5 65211.8 2241.59   1
   0   3   5 68954.4 2252.47  34
   0  -3  -5 69253.1 2254.98  29
   0  -3  -5 70188.5 2256.66  31
   0  -3  -5 71782.2 2252.90  28
   0  -3   5 64726.2 2249.09  11
   0  -3   5 71016.9 2252.19  27
   0   3  -5 72010.1 2255.30  26
   0  -3  -5 67450.3 2254.62   9
   0  -3   5 66823.8 2257.76  20
   0  -3   5 63605.7 2249.07   7
   0  -3   5 68207.3 2254.67  15
   0  -3  -5 63681.9 2246.69  16
   0  -3  -5 65164.0 2248.59   4
   0  -3   5 66256.3 2252.65   3
   0  -3  -7 6348.00 250.215   2
   0   3  -7 6317.21 218.494   1
   0   3   7 7596.68 268.196  34
   0  -3   7 5556.80 239.899  11
   0   3  -7 6098.43 251.385   6
   0  -3  -7 7013.43 272.852  31
   0  -3  -7 7083.13 279.402  29
   0  -3   7 7145.17 262.033  27
   0   3  -7 6517.19 263.069  26
   0  -3  -7 6292.20 270.084  22
   0  -3   7 6113.79 270.672  20
   0   3   7 6405.18 229.353   3
   0  -3  -7 6289.31 249.253   4
   0  -3   7 6178.89 254.791   3
   0  -3  -7 6142.34 231.345  16
   0  -3   7 5834.27 271.001  15
   0  -3   7 5869.91 252.330   7
   0  -3  -9 246.000 183.189  31
   0  -3   9 229.340 95.6299  11
   0  -3  -9 135.598 113.462   2
   0   3   9 344.688 173.245  34
   0  -3   9 230.301 148.167  27
   0   3  -9 269.831 150.392  26
   0  -3   9 307.784 156.457  25
   0  -3  -9 171.203 180.857  22
   0  -3   9 219.426 125.085   7
   0   3   9 181.687 133.433   7
   0  -3   9 192.340 117.300   3
   0   3   9 205.924 58.3080   3
   0  -3  -9 221.792 123.777   4
   0  -3   9 129.152 155.677  15
   0  -3  -9 152.737 77.4434  16
   0   3  -9 157.012 132.648   6
   0  -3  11 1396.52 123.635  11
   0  -3  11 1633.59 102.436  10
   0  -3  11 1645.26 194.317  27
   0   3  11 1550.96 215.565  34
   0  -3  11 1447.99 192.026  25
   0   3 -11 1217.62 190.456  26
   0   3  11 1508.53 165.925  25
   0  -3 -11 1096.99 218.819  22
   0  -3 -11 1772.99 153.243   4
   0  -3  11 1513.06 157.725   7
   0   3  11 1300.51 160.081   7
   0  -3 -11 1328.98 198.003  31
   0   3 -11 1507.77 165.387   6
   0  -3 -11 1665.03 133.611   2
   0  -3 -11 1195.60 93.1937  16
   0  -3  11 986.369 186.483  15
   0  -3 -13 10217.0 441.882   4
   0  -3  13 14732.8 476.213  27
   0   3  13 15353.8 489.609  34
   0  -3  13 14021.7 468.309  25
   0   3 -13 14120.8 461.824  26
   0   3  13 13557.2 465.180  25
   0  -3 -13 12069.5 488.176  22
   0  -3 -13 12188.9 474.357  19
   0  -3  13 11180.4 442.379   7
   0  -3 -13 9654.07 426.063   2
   0   3 -13 10608.8 446.929   6
   0  -3  13 11615.6 466.731  15
   0  -3 -13 11130.9 409.066  16
   0  -3  13 11691.8 411.919  10
   0  -3 -15 86406.9 2744.39   4
   0   3 -15 87003.9 2746.22   6
   0   3  15 81728.1 2760.61  34
   0  -3  15 81496.5 2757.62  27
   0  -3  15 84996.4 2756.44  15
   0   3  15 85579.9 2743.43  15
   0  -3 -15 71690.8 2718.91  16
   0  -3 -15 80686.3 2761.67  22
   0  -3 -15 81318.2 2758.16  19
   0  -3 -15 87672.3 2734.74   2
   0   3 -15 81384.5 2753.14  26
   0   3  15 82876.5 2750.65  25
   0  -3  15 79929.0 2757.72  25
   0  -3  15 84659.2 2747.44   7
   0  -3  15 80404.0 2720.35  10
   0  -3 -17 41533.5 1434.39  22
   0  -3 -17 38880.1 1429.91  19
   0   3  17 41938.6 1403.93  15
   0  -3  17 41637.7 1418.46  15
   0  -3 -17 40562.3 1385.32   2
   0   3  17 42276.1 1416.70  25
   0   3 -17 41842.1 1418.11  26
   0  -3 -17 41950.8 1408.19  26
   0  -3  17 38055.1 1419.07  27
   0  -3  17 39658.9 1381.04  12
   0  -3  17 39076.5 1379.93  13
   0   3 -19 6722.32 312.737   6
   0  -3  19 6572.40 357.190  15
   0   3  19 6289.56 313.451  15
   0  -3  19 6731.44 318.488   7
   0  -3  19 5610.29 375.080  27
   0  -3 -19 6240.13 315.519  26
   0   3 -19 6323.81 357.354  26
   0   3  19 6393.06 346.900  25
   0  -3 -19 6977.99 320.763   4
   0  -3 -19 6608.62 402.710  22
   0  -3 -21 346.994 300.114  22
   0   3 -21 446.905 266.137  19
   0  -3  21 179.120 198.479   7
   0  -3 -21 216.780 188.999   4
   0  -3  21 198.401 224.291  15
   0   3  21 327.014 193.959  15
   0  -3 -21 429.230 200.417  26
   0   3  21 624.351 239.386  25
   0   3 -21 405.187 236.566  26
   0   3 -21 165.825 194.144   6
   0   3  21 280.334 260.461  27
   0  -3  21 373.351 277.958  27
   0  -3 -23 254.124 186.509   4
   0   3  23 726.221 247.526  25
   0   3 -23 826.303 234.672  26
   0  -3 -23 702.371 208.149  26
   0   3  23 574.405 196.666  15
   0   3  23 862.530 266.835  27
   0  -3  23 845.575 284.985  27
   0   3 -23 374.729 192.712   6
   0   3 -25 17893.1 673.715   4
   0  -3 -25 18629.3 672.923   4
   0  -3  25 15765.3 690.048  15
   0   3 -25 16193.1 691.533  19
   0  -3 -25 19465.1 650.397   1
   0  -3 -25 15745.2 709.928  22
   0  -3 -27 255.889 270.178  22
   0   3  27 137.128 177.785  15
   0  -3  27 65.2702 225.299  15
   0  -3  27 146.919 277.072  27
   0   3  27 375.106 262.215  27
   0  -3 -27 75.8062 134.800   1
   0  -3 -27 172.290 185.256   4
   0   3 -27 65.2950 196.902   4
   0   3 -27-95.9949 262.804  19
   0  -3 -27 355.234 200.092  26
   0   3 -27 186.623 228.942  26
   0   3 -29 1519.93 285.020  19
   0   3  29 1437.16 217.678  15
   0  -3  29 1391.38 249.433  15
   0  -3  29 1445.82 309.473  27
   0   3  29 1606.20 305.896  27
   0  -3 -29 1385.44 311.418  22
   0  -3 -29 1176.30 213.290  26
   0   3 -29 1252.91 269.702  26
   0  -3 -29 1842.29 224.503   4
   0   3 -29 1254.10 226.131   4
   0   3 -31 4104.34 347.692  26
   0  -3  31 4317.19 391.741  27
   0  -3 -31 4082.77 309.291  26
   0   3  31 4296.93 375.195  27
   0   3 -31 4894.25 357.226  19
   0  -3 -31 6159.85 315.015   4
   0   3 -31 5592.41 305.404   4
   0  -3 -31 4954.17 379.888  22
   0   3 -31 4835.62 404.483  22
   0  -3  31 3996.88 392.378  33
   0   3  33 783.377 323.237  27
   0  -3 -33 498.037 236.724  26
   0   3 -33 553.780 283.171  26
   0  -3  33 904.332 316.715  27
   0   3 -33 802.081 300.471  19
   0   3 -33 991.849 238.768   4
   0  -3 -33 868.611 230.046   4
   0  -3 -33 778.116 323.033  22
   0   3 -33 706.078 343.966  22
   0  -3  33 280.057 339.566  33
   0  -3 -35 1905.31 262.695  26
   0   3 -35 1931.10 296.938  26
   0   3  35 2288.37 358.372  27
   0   3 -35 2584.20 315.717  19
   0   3 -35 2191.17 372.804  22
   0  -3 -35 2622.68 334.285  22
   0  -3  35 1935.10 373.563  33
   0  -3 -35 3436.51 269.299   4
   0   3 -35 3202.47 280.019   4
   0   3 -37 3500.10 361.192  22
   0   3  37 2041.33 345.745  33
   0  -3  37 2283.48 366.807  33
   0   3 -37 3030.84 316.810  26
   0  -3 -37 2723.28 286.278  26
   0   3  37 3418.26 375.950  27
   0   3 -39 1880.94 325.665  22
   0   3  39 1684.67 322.265  27
   0  -3 -39 1430.65 258.203  26
   0   3 -39 1974.14 291.735  26
   0  -3  39 1444.45 347.427  33
   0   3  39 1545.06 320.698  33
   0  -3 -39 2383.59 243.481   4
   0   3 -39 2154.65 243.170   4
   0   3 -41 43.8850 221.195   4
   0  -3  41 200.836 312.380  33
   0   3 -41 417.555 289.395  22
   0   3  41-102.684 284.317  33
   0  -3 -41 124.304 212.209  26
   0   3 -41 6.27285 255.312  26
   0   3  41 315.118 279.236  27
   0   3 -43 8158.26 337.228   4
   0  -3 -43 4183.49 320.001  26
   0   3  45 582.566 227.947   8
   0  -3  45 56.0954 266.814  33
   0   3  45 265.986 257.455  33
   0   3 -45 148.041 217.388  26
   0   3  47-32.5224 220.504  33
   0  -3 -47 90.9078 145.282   5
   0   3 -47 54.1212 190.412  26
   0   3  47-159.109 198.822   8
   0  -3  47 7.47518 171.719   8
   0   3 -49-35.2551 127.192   5
   0   3 -49-25.2931 158.252  26
   0   3  49-32.5696 162.560   8
   0   3 -51-20.8001 125.542  32
   0   3  51 71.0472 117.963   8
   0   4   0 371.863 47.6456   8
   0  -4   0 672.232 120.637   3
   0   4   0 539.548 47.8388   5
   0   4   2 8101.49 286.149   8
   0  -4   2 8158.23 301.406  23
   0  -4   2 7851.71 296.867  18
   0   4   2 7862.25 283.487   4
   0  -4   2 8324.36 315.954   3
   0  -4  -2 8394.11 284.145   5
   0  -4   2 8234.93 291.532  15
   0  -4  -2 8158.25 298.711  17
   0  -4   2 8581.66 287.410   1
   0  -4   4 49374.0 1701.13   1
   0  -4  -4 51785.8 1714.70  29
   0   4  -4 49557.6 1706.36   6
   0   4   4 52758.1 1709.41  34
   0  -4   4 52195.7 1708.80  33
   0   4  -4 51955.4 1710.82  26
   0  -4  -4 50167.5 1708.32  21
   0  -4   4 49184.1 1705.02   7
   0  -4   4 51686.9 1715.95   3
   0  -4  -4 49141.3 1710.24  17
   0  -4   4 51135.9 1709.91  18
   0  -4   4 51814.6 1711.27  15
   0  -4  -4 48091.1 1711.96   9
   0  -4  -6 8743.29 353.630  31
   0   4  -6 9072.81 334.893   6
   0  -4  -6 9358.97 339.620  28
   0  -4  -6 8761.82 352.333  29
   0   4  -6 9007.68 320.327  14
   0  -4   6 9120.41 333.354  11
   0   4  -6 10037.7 349.814  26
   0  -4  -6 8874.79 347.893   9
   0  -4   6 9101.17 333.093   7
   0  -4   6 10071.6 347.777  15
   0  -4   6 8940.54 352.372   3
   0  -4  -6 8860.55 331.107   4
   0   4   6 9616.28 341.781  34
   0  -4   8 18831.1 625.865  11
   0   4  -8 17395.5 627.616   6
   0  -4  -8 16662.9 630.547   2
   0   4  -8 16405.9 607.355   1
   0  -4   8 22854.6 640.430  27
   0   4  -8 21076.4 641.613  26
   0   4   8 23567.8 644.405  34
   0  -4   8 17497.2 629.440   7
   0  -4   8 16909.3 634.949   3
   0  -4  -8 16763.4 627.255   4
   0  -4  -8 22446.6 650.158  29
   0  -4  -8 23188.1 654.815  31
   0  -4   8 18557.2 642.050  15
   0  -4  10 376471. 12497.1  11
   0  -4 -10 393800. 12501.9   2
   0   4 -10 364813. 12484.2   1
   0   4 -10 373802. 12501.2   6
   0   4  10 386056. 12507.9  34
   0  -4  10 393970. 12506.5  27
   0   4 -10 378510. 12508.3  26
   0  -4 -10 382816. 12510.4  22
   0  -4  10 380346. 12501.4   7
   0  -4 -10 378335. 12500.5   4
   0  -4 -10 344145. 12490.3  16
   0  -4  10 377185. 12507.7  15
   0  -4 -10 384387. 12511.7  31
   0  -4  12 15416.5 515.814  11
   0   4 -12 13988.5 491.721   1
   0  -4 -12 14397.8 524.012   2
   0   4 -12 15684.0 532.247   6
   0   4  12 16386.2 555.420  34
   0  -4  12 15238.7 547.561  27
   0   4 -12 15490.6 546.125  26
   0   4  12 16190.3 541.431  25
   0  -4 -12 14107.0 555.903  22
   0  -4  12 14960.1 530.558   7
   0  -4 -12 15412.9 527.150   4
   0   4  12 13679.2 493.567   3
   0  -4 -12 14134.8 501.166  16
   0  -4  12 15500.0 543.729  15
   0  -4 -12 16344.2 559.981  31
   0  -4  14 87026.5 2931.43  27
   0  -4 -14 96861.5 2917.44   2
   0  -4  14 84995.1 2910.42  11
   0  -4  14 86050.8 2904.90  10
   0  -4 -14 82691.8 2899.27  10
   0   4  14 89550.3 2927.85  25
   0   4 -14 90332.6 2932.84  26
   0  -4 -14 83098.5 2935.88  22
   0  -4  14 90231.2 2922.26   7
   0  -4 -14 90578.2 2920.76   4
   0   4  14 89072.1 2917.31  15
   0  -4 -14 77811.8 2898.40  16
   0  -4  14 91080.8 2932.52  15
   0   4 -14 91419.9 2921.69   6
   0   4  14 89692.2 2937.30  34
   0  -4  16 6699.84 325.490  27
   0   4  16 8356.68 343.527  34
   0  -4 -16 6627.37 284.221  26
   0   4  16 7040.59 314.050  25
   0   4 -16 6758.70 326.019  26
   0  -4 -16 6317.66 354.270  22
   0  -4 -16 4455.10 273.820   4
   0   4  16 5746.97 272.236  15
   0  -4  16 5771.90 314.418  15
   0  -4  16 5135.50 221.333  10
   0  -4 -16 4576.66 248.700   2
   0  -4 -18 9355.90 505.784  22
   0  -4  18 10747.7 411.570  13
   0  -4  18 13786.3 455.758   7
   0  -4  18 8256.24 484.146  27
   0  -4  18 10123.4 469.389  15
   0   4  18 11023.2 444.091  15
   0   4  18 9227.32 458.031  25
   0  -4 -18 8825.49 443.229  26
   0   4 -18 8675.70 477.471  26
   0   4 -18 12818.5 458.756   6
   0  -4 -18 14913.1 424.323   2
   0   4 -20 54144.8 1855.05   6
   0  -4  20 54077.4 1870.85  15
   0   4  20 53659.1 1850.75  15
   0  -4  20 53703.5 1857.55   7
   0   4  20 55502.7 1866.45  25
   0  -4 -20 52870.8 1854.47  26
   0   4 -20 55047.5 1872.90  26
   0  -4 -20 52894.2 1881.60  22
   0  -4  20 51408.1 1874.98  27
   0  -4 -20 53173.3 1852.29   4
   0   4 -22 4489.09 339.538  19
   0  -4 -22 4722.12 266.476   4
   0   4  22 4861.48 294.471  25
   0  -4 -22 4502.83 272.459  26
   0   4 -22 4247.39 312.686  26
   0   4 -22 4397.08 274.998   6
   0   4  22 4441.11 258.212  15
   0  -4 -22 4434.22 336.204  22
   0   4  22 4619.78 316.321  27
   0  -4  22 4359.08 334.618  27
   0   4 -24 215.835 203.898   6
   0   4  24 138.138 183.434  15
   0  -4  24 193.117 214.382  15
   0  -4 -24 69.4981 186.667   4
   0  -4 -24-69.1203 192.959  26
   0   4 -26 244.985 257.676  19
   0  -4  26 70.6012 254.115  27
   0   4  26 244.228 262.761  27
   0  -4 -26 111.545 147.518   1
   0   4 -26 55.2560 187.727   4
   0  -4 -26 174.214 196.776   4
   0  -4 -26 120.716 278.800  22
   0  -4  26 340.975 241.171  15
   0   4  26-2.44842 246.035  25
   0   4 -26 251.993 229.088  26
   0   4 -28 17757.0 740.381  19
   0  -4 -28 23214.7 722.411   4
   0   4 -28 21514.0 713.749   4
   0  -4 -28 14816.9 694.725  26
   0   4  28 16009.5 738.149  27
   0   4 -28 15044.4 717.704  26
   0  -4  28 15432.7 751.189  27
   0  -4 -28 22808.5 684.158   1
   0  -4  28 17922.9 733.980  15
   0   4  28 17204.5 700.303  15
   0  -4 -28 17102.8 743.349  22
   0   4 -30 1165.08 230.825   4
   0  -4 -30 1126.27 222.609   4
   0  -4  30 141.275 306.793  33
   0  -4 -30 552.503 306.957  22
   0  -4 -30 383.687 215.436  26
   0   4 -30 643.081 260.391  26
   0   4  30 479.678 300.209  27
   0  -4  30 584.590 295.118  27
   0   4 -30 744.531 287.222  19
   0  -4  32 1706.88 350.393  33
   0   4 -32 2151.77 309.350  19
   0  -4 -32 1594.09 315.381  22
   0   4 -32 1746.90 377.998  22
   0   4 -32 1673.02 297.763  26
   0   4  32 1419.49 327.102  27
   0  -4 -32 1600.88 245.515  26
   0  -4  32 1722.54 345.019  27
   0  -4 -32 2078.80 234.794   4
   0   4 -32 2154.23 248.804   4
   0  -4  34 1482.91 362.608  33
   0   4 -34 2102.37 322.170  19
   0   4 -34 2302.74 384.879  22
   0  -4 -34 1815.19 254.663  26
   0   4  34 1848.72 340.616  27
   0   4 -34 1846.08 306.171  26
   0   4 -34 2928.23 264.645   4
   0  -4 -34 2411.57 251.449   4
   0  -4  36 156.412 343.976  33
   0   4  36-74.3754 300.590  33
   0   4 -36-51.3196 286.837  19
   0  -4 -36-5.31051 210.132   4
   0   4 -36-38.5610 228.397   4
   0   4 -36-317.535 339.572  22
   0   4  36-249.463 314.762  27
   0   4 -36 157.509 288.413  26
   0  -4 -36 48.7568 234.826  26
   0  -4 -38 89.8854 215.394   4
   0   4  38-10.7092 313.735  27
   0   4 -38-30.0976 258.448  26
   0  -4 -38 170.731 219.409  26
   0   4 -38 319.152 318.974  22
   0   4  38 17.9064 300.863  33
   0  -4  38 152.992 331.280  33
   0   4  40 339.655 296.314  33
   0  -4  40 929.065 336.963  33
   0   4 -40 1382.51 324.065  22
   0   4  40 888.622 315.813  27
   0  -4 -40 879.178 224.292  26
   0   4 -40 732.271 270.780  26
   0  -4  42 609.213 307.002  33
   0   4 -42 499.281 213.847   4
   0   4  42 261.408 280.163  27
   0   4 -42 594.687 252.171  26
   0   4 -44 409.847 260.296  22
   0   4 -44 912.360 192.006   4
   0   4  44 398.625 258.372  33
   0  -4  44 226.935 285.087  33
   0   4 -44 326.500 228.587  26
   0   4  44 718.496 239.588   8
   0   4  46 233.595 228.157  33
   0   4  46 838.185 211.167   8
   0  -4  46 894.990 189.164   8
   0   4 -46 201.782 210.211  26
   0  -4 -46 670.827 158.255   5
   0   4  48 296.432 175.533   8
   0   4 -48 156.753 174.841  26
   0   4  50 156.452 136.689   8
   0   4 -50 70.6407 140.196  26
   0   4 -50-182.413 150.952  32
   0   5   1 2214.92 101.105   8
   0  -5   1 2484.89 139.230  18
   0  -5   1 2619.42 121.482   1
   0   5  -1 2266.46 96.9554   8
   0   5   1 2285.67 97.3368   5
   0  -5   1 2656.52 137.740  23
   0  -5  -3 16671.7 587.526  29
   0  -5  -3 16497.5 566.495   5
   0   5  -3 16373.4 571.109   6
   0  -5   3 16158.6 567.438   1
   0  -5   3 16812.8 572.839  33
   0   5  -3 17257.0 573.366  26
   0  -5  -3 16454.7 577.177  21
   0  -5   3 17052.8 583.264  23
   0  -5   3 16824.1 579.723  18
   0  -5   3 17342.1 593.207   3
   0  -5  -3 16466.7 578.700  17
   0  -5  -3 17129.8 584.106   9
   0   5   3 15629.6 568.800   8
   0  -5   3 16875.0 566.377   7
   0  -5  -3 16273.7 566.387   7
   0  -5   5 15035.9 623.445   1
   0  -5  -5 21968.9 637.772  28
   0  -5  -5 21807.9 654.404  29
   0  -5   5 23500.5 641.509  33
   0   5   5 22584.2 641.342  34
   0   5  -5 15692.3 632.712   6
   0   5  -5 21976.8 642.715  26
   0  -5  -5 19630.3 638.813  21
   0  -5   5 16570.1 630.549   7
   0  -5   5 15539.0 648.112   3
   0  -5  -5 19639.9 642.769  17
   0  -5   5 19368.8 642.053  15
   0  -5  -5 15916.9 644.345   9
   0  -5  -7 60076.6 1892.63  31
   0   5  -7 52170.7 1871.21  14
   0  -5  -7 61597.2 1884.02  28
   0  -5  -7 59493.1 1890.77  29
   0  -5   7 60521.1 1886.74  33
   0   5  -7 60361.3 1888.85  26
   0  -5  -7 55426.7 1886.76   9
   0  -5   7 51314.9 1878.22   7
   0  -5  -7 56957.0 1885.52  17
   0  -5   7 57427.8 1887.78  15
   0   5  -7 51546.3 1878.70   6
   0   5   7 62050.6 1886.24  34
   0  -5   7 52852.3 1880.79  11
   0  -5  -7 52683.5 1876.62   4
   0  -5   7 49854.1 1888.76   3
   0  -5   9 10124.9 384.986  11
   0   5   9 11985.1 404.327  34
   0   5  -9 9252.94 386.911   6
   0   5  -9 11703.0 407.224  26
   0  -5  -9 9877.79 381.341   4
   0  -5   9 9946.21 384.959   7
   0  -5  -9 9512.86 392.776   2
   0  -5  -9 12039.6 412.074  29
   0  -5  -9 11745.4 418.976  31
   0  -5   9 10132.5 406.579  15
   0  -5  11 18666.8 630.844  11
   0  -5 -11 19107.9 639.971   2
   0  -5 -11 17525.5 663.810  31
   0   5 -11 18410.8 637.518   6
   0  -5  11 18225.9 647.307  27
   0   5 -11 18027.2 652.288  26
   0  -5 -11 18360.2 636.110   4
   0  -5  11 18426.6 638.467   7
   0  -5  11 18400.3 653.888  15
   0   5  11 17594.9 653.202  34
   0  -5 -11 16735.2 614.755  12
   0  -5  13 31872.4 1047.75  27
   0   5  13 31682.9 1055.18  34
   0   5 -13 30802.0 1045.62  26
   0   5  13 30878.2 1041.46  25
   0  -5 -13 28355.9 1029.25   4
   0  -5  13 28966.5 1030.23   7
   0  -5 -13 30708.1 1061.34  31
   0  -5 -13 28025.5 1026.78   2
   0   5 -13 28629.1 1033.28   6
   0   5  13 29646.8 1024.00  15
   0  -5  13 29343.1 1046.61  15
   0  -5  13 29282.6 1022.98  11
   0  -5 -15 128248. 4676.01  10
   0  -5  15 135647. 4682.10  10
   0  -5  15 137168. 4687.21  11
   0  -5  15 138835. 4705.79  27
   0  -5 -15 139238. 4713.17  31
   0   5 -15 143375. 4709.71  26
   0   5  15 146091. 4704.44  25
   0  -5 -15 135541. 4711.05  22
   0  -5  15 140448. 4697.58   7
   0  -5  15 138964. 4707.54  15
   0   5  15 142037. 4691.33  15
   0   5  15 148799. 4711.81  34
   0  -5 -15 144921. 4697.23   4
   0  -5 -15 147326. 4693.00   2
   0  -5 -17 1318.85 165.124   2
   0   5  17 1296.06 181.148  15
   0  -5  17 1676.80 238.868  15
   0   5 -17 1353.44 204.046   6
   0   5  17 1792.11 268.644  34
   0  -5 -17 1561.63 186.268  26
   0   5  17 1416.98 236.601  25
   0   5 -17 1407.83 235.751  26
   0  -5  17 2069.39 263.535  27
   0  -5 -17 1436.17 289.239  22
   0   5 -19 23814.2 900.452   6
   0   5  19 25566.0 891.784  15
   0  -5  19 25070.0 924.713  15
   0  -5 -19 23906.3 931.591  22
   0  -5  19 24491.6 930.859  27
   0   5 -19 25167.0 922.795  26
   0   5  19 25538.6 912.666  25
   0  -5 -19 24929.4 894.363  26
   0  -5  19 24923.3 898.297   7
   0  -5 -19 25523.6 896.645   4
   0   5 -21 1972.53 210.553   6
   0  -5  21 2062.89 259.140  15
   0   5  21 1921.81 192.701  15
   0  -5 -21 1664.83 275.665  22
   0  -5  21 1735.49 289.458  27
   0   5  21 1838.80 232.556  25
   0   5 -21 1906.37 245.725  26
   0  -5 -21 1731.71 199.411  26
   0  -5  21 2101.02 216.341   7
   0  -5 -21 2168.29 215.313   4
   0  -5 -23 348.552 184.109   4
   0   5  23 6.23848 208.434  25
   0  -5 -23 263.591 182.200  26
   0   5  23 196.258 166.986  15
   0   5 -23 332.415 193.742   6
   0  -5  23-166.905 261.168  27
   0   5  25 1625.97 288.712  27
   0  -5  25 1311.36 292.017  27
   0  -5  25 1817.10 250.751  15
   0  -5 -25 1496.47 291.234  22
   0   5 -25 1641.36 275.591  19
   0   5 -25 2450.76 222.365   6
   0  -5 -25 2878.98 195.287   1
   0  -5 -25 2626.80 217.551   4
   0  -5 -25 1446.24 204.545  26
   0   5 -25 1442.32 259.019  26
   0   5  27 14007.5 590.025  25
   0  -5 -27 14113.6 618.361  22
   0   5 -27 14188.5 610.114  19
   0  -5 -27 17064.1 582.436   4
   0   5 -27 15210.0 573.336   4
   0  -5  27 15094.0 599.860  15
   0   5  27 13983.5 556.342  15
   0  -5  27 12525.3 612.783  33
   0  -5 -27 12194.8 562.051  26
   0  -5  27 13328.3 620.445  27
   0   5  27 12944.4 608.259  27
   0   5 -27 13333.3 603.780  26
   0  -5 -27 15493.1 548.293   1
   0  -5 -29 11450.0 382.427   1
   0  -5  29 5693.07 469.179  33
   0   5  29 6994.82 439.628  27
   0  -5 -29 6684.54 393.163  26
   0   5 -29 7136.04 434.186  26
   0  -5  29 6336.12 466.250  27
   0   5 -29 8003.99 456.681  19
   0   5 -29 10634.5 419.621   4
   0  -5 -29 11516.4 414.026   4
   0   5  31 528.210 290.705  27
   0   5 -31 474.435 274.998  26
   0  -5 -31 579.237 215.807  26
   0   5 -31 416.854 272.545  19
   0  -5  31 430.317 327.838  33
   0  -5 -31 252.642 209.987   4
   0   5 -31 130.104 222.347   4
   0  -5  33 1104.35 338.233  33
   0   5 -33 1391.44 310.073  19
   0   5 -33 1170.23 382.335  22
   0   5  33 1035.30 329.117  27
   0   5 -33 1562.30 299.808  26
   0  -5 -33 806.517 230.081  26
   0   5 -33 2162.58 250.032   4
   0  -5 -33 2288.99 247.907   4
   0  -5  35 490.716 347.973  33
   0   5 -35 928.580 303.712  19
   0   5 -35 829.504 362.922  22
   0   5 -35 745.654 303.081  26
   0  -5 -35 520.736 226.688  26
   0   5  35 362.793 309.069  27
   0   5 -35 1299.88 243.164   4
   0  -5 -35 1294.75 227.260   4
   0   5 -37 699.954 357.366  22
   0   5 -37 390.540 285.538  26
   0  -5 -37 407.842 221.305  26
   0   5  37 520.888 324.946  27
   0   5 -37 518.851 279.393  19
   0  -5  37 691.699 348.140  33
   0   5  37 375.466 304.318  33
   0   5  39-61.7782 290.707  33
   0  -5  39-15.2870 318.578  33
   0   5 -39 982.932 229.347   4
   0   5 -39 711.570 313.910  22
   0   5  39 357.530 305.627  27
   0   5 -39 267.083 274.243  26
   0   5  41 707.943 279.670  33
   0   5  41 1106.18 307.818  27
   0   5 -41 1167.73 265.363  26
   0  -5  41 964.672 320.606  33
   0   5 -41 1586.89 308.135  22
   0   5 -43 1264.67 211.478   4
   0   5  43 1147.43 243.315   8
   0   5 -43 583.184 273.787  22
   0   5 -45-31.9722 239.913  22
   0   5 -45 202.450 170.616   4
   0   5 -45 19.7700 221.868  26
   0  -5  45-122.385 264.907  33
   0   5  45 194.492 228.055  33
   0  -5 -45 79.2816 151.424   5
   0  -5  45 100.967 179.422   8
   0   5  45 21.2123 212.395   8
   0   5  47 40.8671 186.033   8
   0   5  47 312.842 197.457  33
   0   5 -47 85.7181 192.950  26
   0   5 -49 44.5833 153.451  26
   0   5  49 177.577 158.995   8
   0   5 -51-14.5217 111.709  32
   0  -6   0 99788.5 3249.98  23
   0  -6   0 101682. 3246.08   1
   0   6   0 92377.2 3237.60   8
   0   6   2 40935.0 1445.34   8
   0  -6   2 46706.1 1461.44  23
   0  -6   2 47152.7 1459.71  18
   0  -6   2 41483.9 1441.86   7
   0  -6  -2 40176.7 1442.11   7
   0   6  -2 49493.7 1451.32  32
   0   6  -2 45694.2 1447.68  26
   0  -6   2 40292.6 1448.27   1
   0   6  -4 16575.3 556.151   6
   0  -6  -4 17618.8 551.239   5
   0  -6  -4 16363.6 571.787   9
   0   6   4 16297.9 554.421   8
   0  -6   4 14752.6 573.543  23
   0  -6  -4 15902.4 563.378  21
   0  -6   4 15608.9 566.598  18
   0  -6   4 16935.8 551.130   7
   0  -6  -4 15967.9 567.122  17
   0   6  -4 14413.9 558.333  26
   0  -6  -4 14171.3 575.469  29
   0  -6   4 18127.5 551.839   1
   0  -6   4 13377.9 556.106  33
   0   6   4 14116.8 560.182  34
   0  -6  -6 113273. 3901.48   5
   0   6  -6 117191. 3905.76   6
   0  -6  -6 114469. 3905.50  28
   0  -6  -6 115520. 3915.85  29
   0   6  -6 118399. 3910.31  26
   0  -6  -6 117765. 3913.31   9
   0  -6  -6 115770. 3907.58  21
   0  -6   6 112976. 3902.91   7
   0  -6  -6 119725. 3912.19  17
   0  -6   6 117993. 3911.15  15
   0  -6   6 116302. 3897.30   1
   0  -6   6 115265. 3908.25  33
   0   6   6 112732. 3907.95  34
   0   6  -8 41460.5 1336.04   6
   0   6  -8 39487.7 1324.97  14
   0  -6   8 41126.1 1339.74  11
   0   6  -8 38025.7 1342.72  26
   0  -6  -8 41450.2 1349.38   9
   0  -6   8 41075.4 1334.81   7
   0  -6  -8 39086.7 1343.10  17
   0  -6   8 40915.2 1344.55  15
   0  -6  -8 34541.5 1348.48  31
   0  -6  -8 36804.1 1348.13  29
   0   6   8 33386.6 1338.21  34
   0  -6   8 35771.3 1339.75  33
   0  -6  -8 44385.6 1348.86   2
   0  -6  10 56401.5 1813.62  33
   0  -6  10 54529.5 1803.73  11
   0  -6 -10 55204.5 1819.27  29
   0  -6 -10 55621.9 1823.18  31
   0   6 -10 55015.3 1815.10  26
   0  -6 -10 51948.3 1799.85   4
   0  -6  10 51721.6 1801.94   7
   0  -6  10 54772.4 1813.17  15
   0  -6 -10 55538.0 1810.41  17
   0  -6 -10 53758.9 1808.19   2
   0  -6  10 49490.1 1786.47   2
   0   6 -10 51618.6 1804.39   6
   0   6  10 55265.0 1810.60  34
   0  -6 -12 108586. 3952.50  12
   0   6 -12 119845. 3968.92   6
   0   6 -12 121135. 3979.54  26
   0  -6  12 118650. 3967.93   7
   0  -6  12 117595. 3978.37  15
   0   6  12 114994. 3959.85  15
   0  -6 -12 126936. 3971.94   2
   0  -6 -12 122895. 3967.55   4
   0  -6  12 119043. 3965.62  11
   0   6  12 119830. 3978.22  34
   0  -6 -12 116543. 3984.95  31
   0   6 -14 2790.19 261.742  26
   0  -6 -14 2901.16 206.603  26
   0   6  14 3089.82 251.722  25
   0  -6 -14 5777.24 229.693   4
   0  -6  14 5072.65 229.133   7
   0  -6  14 3441.57 272.779  15
   0   6  14 4016.26 206.467  15
   0  -6 -14 5785.42 234.251   2
   0  -6  14 4716.67 204.758  10
   0  -6  14 4558.73 211.048  11
   0   6  14 2233.13 276.702  34
   0  -6 -14 2806.04 289.645  31
   0  -6 -16 2871.85 311.910  31
   0   6  16 3318.63 199.873  15
   0  -6  16 3505.64 278.493  15
   0   6 -16 3037.76 276.945  26
   0   6  16 3310.67 247.994  25
   0  -6 -16 3139.16 207.607  26
   0   6  16 2902.65 285.603  34
   0  -6  16 3611.22 271.560  27
   0   6 -16 3564.57 240.461   6
   0  -6  16 3538.68 187.734  10
   0  -6  16 3741.30 206.943  11
   0  -6 -16 3281.26 160.478  10
   0   6  18 92285.7 3110.54  25
   0   6 -18 94251.0 3121.60  26
   0  -6 -18 90211.4 3099.37  26
   0  -6 -18 85882.8 3101.98   4
   0  -6  18 91694.4 3106.53   7
   0   6  18 93658.6 3096.74  15
   0  -6  18 93069.4 3121.22  15
   0   6 -18 88380.5 3102.96   6
   0   6  18 93869.1 3124.44  34
   0  -6  18 88601.5 3117.16  27
   0  -6  20 963.980 255.759  27
   0  -6 -20 633.630 143.111   2
   0  -6  20 928.220 192.179   7
   0  -6  20 817.423 241.411  15
   0  -6  20 963.036 149.600  12
   0   6 -20 781.988 190.748   6
   0   6  20 755.749 223.513  25
   0  -6 -20 732.683 175.450  26
   0   6 -20 997.351 249.170  26
   0   6  20 685.503 160.540  15
   0  -6 -20 636.326 175.054   4
   0  -6 -22 4286.31 258.141   4
   0   6  22 4253.15 235.223  15
   0   6  22 4153.18 283.348  25
   0  -6 -22 3881.68 240.903  26
   0   6 -22 4382.71 249.634   6
   0  -6  22 3305.63 319.043  27
   0   6 -24 20654.8 738.025   6
   0  -6 -24 21163.3 726.578   1
   0  -6 -24 19937.7 735.413   4
   0   6 -24 18248.2 755.547  26
   0  -6 -24 17997.8 724.054  26
   0  -6  24 18818.0 763.848  15
   0   6 -26 117.945 187.300   6
   0   6 -26 66.5554 272.443  19
   0  -6 -26 465.039 198.888   4
   0  -6  26 93.3660 291.594  33
   0   6 -26 199.978 250.060  26
   0   6  26 482.834 226.839  25
   0  -6  26 192.859 231.596  15
   0   6  26 395.687 264.310  27
   0  -6 -26 622.645 172.130   1
   0  -6  28 1637.36 328.348  33
   0  -6 -28 1247.76 185.576   1
   0  -6 -28 1578.75 211.044  26
   0   6  28 1787.72 303.873  27
   0  -6 -28 1401.37 226.347   4
   0   6 -28 1358.66 209.591   4
   0   6 -28 1700.59 304.962  19
   0   6 -28 1631.30 288.502  26
   0  -6  30 259.293 315.618  33
   0   6 -30 318.614 282.498  19
   0   6  30 385.688 279.540  27
   0   6 -30 537.194 272.665  26
   0  -6 -30 250.091 193.800  26
   0  -6 -30 595.071 168.753   1
   0   6 -30 461.030 212.826   4
   0  -6 -30 534.954 201.060   4
   0   6  32 33.4149 309.128  27
   0   6 -32 13.0369 285.788  26
   0   6 -32 287.262 216.917   4
   0  -6 -32 288.002 198.144   4
   0   6 -32 328.042 305.504  19
   0  -6  32-162.390 325.162  33
   0  -6  34 310.767 349.727  33
   0   6 -34 266.831 222.549   4
   0  -6 -34 379.468 210.064   4
   0   6  34 380.755 297.875  27
   0   6 -34 447.322 291.672  26
   0   6 -34 428.613 363.166  22
   0   6 -34 447.882 286.583  19
   0   6  36 184.980 288.992  33
   0  -6  36 70.2573 334.150  33
   0   6 -36-30.9068 290.971  26
   0   6  36 14.1702 318.027  27
   0   6 -36 201.569 346.367  22
   0   6 -36-179.313 292.778  19
   0  -6  38 2388.55 367.461  33
   0   6  38 2034.85 343.225  27
   0   6 -38 2335.47 317.220  26
   0   6  38 1750.54 316.253  33
   0   6 -38 2634.31 380.000  22
   0  -6  40 1690.11 334.326  33
   0   6  40 1486.06 289.649  33
   0   6 -40 1691.41 289.387  26
   0   6  40 1748.67 318.618  27
   0   6 -40 2392.41 248.171   4
   0   6 -40 1696.13 329.959  22
   0   6 -42-14.0222 202.822   4
   0   6  42-5.55047 245.078   8
   0  -6 -42-165.879 175.701   5
   0   6  44 2576.88 257.049   8
   0  -6 -44 2365.11 191.511   5
   0   6 -44 2599.49 212.105   4
   0   6 -44 1616.30 257.358  26
   0   6 -44 1637.03 272.730  22
   0   6  44 815.197 252.454  33
   0  -6  44 1181.14 298.598  33
   0   6 -46 502.204 211.784  26
   0   6 -46 441.506 225.612  22
   0   6  46 771.754 199.080   8
   0   6  46 238.959 203.828  33
   0   6 -48 216.567 168.189  26
   0   6  48 35.2919 161.859   8
   0   6  50-30.3693 124.060   8
   0   6 -50-71.5631 127.903  32
   0   6 -50-60.0063 122.023  26
   0  -7   1 113218. 3496.08  18
   0   7   1 95468.4 3479.16   8
   0  -7   1 95666.6 3474.79   7
   0  -7  -1 105144. 3490.27   1
   0  -7   1 102578. 3485.69   1
   0   7   1 114828. 3482.87  32
   0   7  -1 121163. 3485.68  32
   0  -7   1 113152. 3496.09  23
   0   7   3 34867.4 1165.32   8
   0  -7   3 35428.0 1182.50  23
   0  -7   3 35509.8 1180.69  18
   0  -7   3 33937.9 1160.98   7
   0   7  -3 35345.7 1168.66   6
   0  -7  -3 31717.4 1164.52  30
   0   7  -3 33594.6 1167.23  26
   0  -7   3 36191.5 1168.00   1
   0   7  -5 27858.8 901.510  26
   0   7   5 31343.0 905.400  34
   0   7   5 25563.8 895.597   8
   0  -7  -5 25495.4 911.196   9
   0  -7  -5 27517.6 904.953  21
   0  -7   5 27638.0 913.531  23
   0  -7   5 23363.9 891.315   7
   0  -7  -5 24634.7 890.756   5
   0  -7  -5 29865.7 896.983  28
   0  -7  -5 29062.2 920.805  29
   0  -7  -5 27856.6 910.461  17
   0  -7   5 26699.9 906.438  18
   0  -7   5 23877.9 889.781   1
   0   7  -5 24036.4 896.326   6
   0   7  -7 701.342 112.001   6
   0  -7  -7 582.638 91.2609   5
   0  -7  -7 1578.83 172.165  29
   0  -7   7 1042.78 138.530  15
   0   7  -7 1628.34 135.553  26
   0  -7  -7 719.316 145.886   9
   0  -7  -7 1327.88 131.946  21
   0  -7   7 769.190 106.703   7
   0  -7  -7 1011.44 146.321  17
   0   7   7 2069.33 146.859  34
   0  -7   7 1948.54 136.070  33
   0  -7  -7 441.779 156.471   2
   0   7  -9 35658.5 1236.37  26
   0   7  -9 34411.8 1213.07  14
   0  -7  -9 38055.6 1239.41   9
   0  -7   9 35304.2 1223.93   7
   0  -7   9 34591.5 1232.46  33
   0   7   9 35220.2 1232.35  34
   0  -7  -9 36514.9 1236.96  17
   0  -7   9 35621.9 1236.67  15
   0  -7  -9 34809.1 1241.82  29
   0  -7  -9 34392.2 1245.32  31
   0  -7  -9 39702.3 1240.67   2
   0  -7   9 36777.7 1215.86   2
   0   7  -9 35450.6 1226.38   6
   0  -7   9 35535.3 1229.91  11
   0   7 -11 77801.3 2619.79   6
   0  -7  11 74580.0 2601.12   2
   0  -7 -11 75575.9 2626.87   2
   0   7 -11 80370.8 2629.52  26
   0  -7 -11 74402.5 2609.20  26
   0  -7 -11 75456.4 2613.34   4
   0  -7  11 74019.3 2616.69   7
   0  -7  11 78717.1 2631.18  15
   0   7  11 75125.1 2607.00  15
   0  -7 -11 80840.9 2627.57  17
   0  -7 -11 83319.7 2642.03  31
   0  -7 -11 81084.4 2636.07  29
   0  -7  11 80473.8 2620.47  11
   0   7  11 80283.9 2627.14  34
   0  -7  11 82069.0 2629.89  33
   0   7 -13 33791.7 1205.73   6
   0   7  13 38550.5 1224.04  34
   0  -7  13 36368.3 1222.73  33
   0  -7  13 34022.6 1204.36   7
   0  -7 -13 35731.2 1235.44  31
   0   7  13 37563.7 1213.02  25
   0   7 -13 36653.0 1220.90  26
   0  -7 -13 34417.4 1194.48  26
   0  -7  13 34867.6 1202.41  11
   0  -7 -13 34290.9 1201.17   4
   0  -7 -13 31987.9 1184.03  12
   0  -7  13 34565.2 1224.11  15
   0   7  13 35517.4 1192.10  15
   0  -7 -13 35234.1 1214.10  17
   0   7  15 11874.5 489.741  25
   0  -7 -15 10561.4 461.430  26
   0   7 -15 11346.4 513.224  26
   0  -7 -15 11530.8 474.157   4
   0  -7  15 14179.4 488.700   7
   0  -7  15 12222.2 516.059  33
   0  -7 -15 11525.1 544.313  31
   0  -7 -15 12184.7 496.951  17
   0  -7  15 12077.9 517.563  15
   0   7  15 11790.4 458.716  15
   0   7  15 10889.6 513.174  34
   0  -7  15 14513.2 472.265  10
   0  -7  15 14981.6 477.778  11
   0   7 -17 558.106 180.703   6
   0   7  17 400.144 248.951  34
   0  -7 -17 481.343 150.182  26
   0   7 -17 573.589 238.999  26
   0   7  17 295.749 205.901  25
   0  -7  17 457.935 140.138  10
   0  -7  17 674.732 165.732  11
   0  -7  17 470.257 242.744  33
   0  -7 -17 648.156 292.391  31
   0   7  17 483.145 146.865  15
   0  -7 -17 622.090 175.715   2
   0  -7  17 531.470 235.485  15
   0  -7 -19 16388.8 633.335  26
   0   7  19 17398.3 661.304  25
   0  -7 -19 17670.1 643.718   4
   0  -7  19 18039.4 646.200   7
   0  -7  19 18127.6 681.744  15
   0  -7  19 15159.6 676.046  33
   0  -7 -19 17972.6 637.728   2
   0   7  19 16772.0 677.643  34
   0   7 -19 18277.9 654.496   6
   0   7 -19 17060.4 676.257  26
   0   7 -21 12094.5 460.323   6
   0  -7 -21 12117.1 458.579   4
   0  -7 -21 11942.0 435.571   2
   0  -7  21 9492.92 493.088  33
   0   7 -21 10435.7 477.694  26
   0   7  21 11023.7 468.006  25
   0  -7 -21 9925.37 435.435  26
   0   7  23 5819.11 331.931  25
   0  -7 -23 6397.32 317.486   4
   0  -7 -23 6826.17 316.800   1
   0   7 -23 6154.15 321.537   6
   0  -7  23 6015.24 357.086  15
   0   7 -25 357.380 236.668  26
   0   7  25 357.304 225.229  25
   0  -7  25 478.505 276.063  33
   0  -7 -25 177.864 174.634   1
   0  -7 -25-30.2857 189.117   4
   0   7 -25 83.9805 186.506   6
   0   7  25 298.807 245.857  27
   0   7 -27 149.359 252.490  26
   0   7  27 518.583 278.228  27
   0  -7 -27 587.044 191.790   4
   0   7 -27 336.468 193.293   4
   0  -7 -27 646.111 181.379   1
   0  -7  27 187.030 311.102  33
   0   7 -27 266.740 210.954   6
   0   7 -27 28.4856 283.276  19
   0   7 -29 7791.88 361.064   4
   0  -7 -29 8199.81 355.565   4
   0   7  29 5667.35 413.881  27
   0   7 -29 5749.64 398.494  26
   0  -7 -29 8456.06 343.039   1
   0  -7  29 4247.96 423.514  33
   0   7 -29 5816.93 410.114  19
   0   7 -31 2816.36 259.329   4
   0  -7 -31 2965.22 247.890   4
   0  -7  31 1543.80 342.928  33
   0  -7 -31 3385.29 222.945   1
   0  -7 -31 2400.44 252.552  17
   0   7 -31 2205.18 330.215  19
   0   7 -31 1838.87 296.671  26
   0   7  31 1864.76 314.039  27
   0   7 -33 6050.28 438.493  26
   0   7  33 6117.17 448.461  27
   0  -7  33 5883.83 457.988  33
   0   7 -35 8798.16 478.918  19
   0  -7  35 5849.55 494.494  33
   0   7 -35 6813.23 468.719  26
   0   7  35 6972.18 474.108  27
   0   7 -35 8292.10 515.040  22
   0   7 -37 982.350 297.445  19
   0  -7  37 1078.53 336.841  33
   0   7  37 664.637 289.248  33
   0   7 -37 966.308 302.151  26
   0   7  37 794.928 301.843  27
   0   7 -37 666.246 362.496  22
   0   7 -37 856.804 234.934   4
   0   7 -39 130.077 262.837  19
   0   7 -39 571.929 215.947   4
   0  -7  39 204.662 318.605  33
   0   7  39 192.356 261.688  33
   0   7 -39 79.0200 321.141  22
   0   7 -39 185.468 273.110  26
   0   7  39 444.618 287.219  27
   0  -7 -41 3575.63 240.452   5
   0   7  41 3333.53 305.350   8
   0   7 -41 3798.59 266.854   4
   0   7 -43 1908.89 205.211   4
   0   7 -43 795.656 250.077  26
   0   7  43 934.908 250.568  33
   0   7 -43 1357.34 281.288  22
   0   7  43 1454.58 238.753   8
   0   7 -45-7.04701 221.469  26
   0   7  45 201.089 204.749  33
   0   7  45 440.142 205.350   8
   0   7 -45 217.709 232.486  22
   0   7  47 10.7604 171.772   8
   0   7 -47-73.8894 181.704  26
   0   7 -49 189.116 140.842  26
   0   7 -49 10.2854 148.556  32
   0   7  49 155.077 135.831   8
   0   8   0 14580.9 549.497  32
   0  -8   0 15329.2 571.986  23
   0  -8   0 15424.3 570.105  18
   0   8   0 15864.1 543.651   8
   0  -8  -2 32641.7 889.878  30
   0  -8   2 32544.0 916.920  23
   0  -8   2 30266.6 912.493  18
   0  -8  -2 23611.7 902.516   1
   0  -8   2 22551.5 893.019   1
   0  -8  -2 20731.6 880.261   7
   0  -8   2 22746.2 880.176   7
   0   8   2 25557.9 887.677   8
   0   8  -2 36191.8 899.857  32
   0   8   2 34561.3 892.200  32
   0   8  -2 31181.2 890.677  26
   0  -8  -4 1565.00 145.262  21
   0  -8   4 1553.50 157.338  23
   0  -8   4 1612.24 157.879  18
   0  -8  -4 1348.26 173.516  29
   0   8  -4 2055.85 120.049   6
   0   8  -4 1496.53 115.495  26
   0  -8  -4 1838.76 165.875   9
   0   8   4 1688.19 104.892   8
   0  -8   4 2302.16 111.440   1
   0  -8   4 1806.25 93.9643   7
   0  -8  -6 49008.8 1600.01  29
   0   8  -6 47250.1 1578.94   6
   0   8  -6 49431.5 1583.13  26
   0  -8  -6 48370.0 1592.47   9
   0   8   6 47534.6 1577.75   8
   0  -8  -6 48576.0 1584.93  21
   0  -8   6 42623.6 1572.57   7
   0  -8  -6 45808.3 1571.69   5
   0  -8  -6 43448.2 1595.31   2
   0  -8   6 45669.8 1570.30   1
   0   8   6 46572.5 1582.75  34
   0  -8  -8 80815.6 2639.77   5
   0   8  -8 79362.0 2645.41   6
   0   8  -8 76717.1 2635.64  14
   0  -8  -8 76851.8 2661.72  29
   0   8  -8 77165.3 2650.78  26
   0  -8   8 79611.4 2641.42   2
   0  -8  -8 81706.8 2660.65   9
   0  -8  -8 79589.7 2649.09  21
   0  -8   8 75186.4 2641.01   7
   0  -8  -8 81063.3 2656.83  17
   0  -8   8 80428.7 2652.43  11
   0  -8   8 74395.2 2648.82  33
   0   8   8 73467.2 2648.46  34
   0  -8  10 15025.3 551.609  11
   0  -8 -10 16229.8 536.840   5
   0   8 -10 16003.4 547.580   6
   0  -8 -10 13890.5 524.358  26
   0   8  10 14443.5 558.948  34
   0  -8  10 15051.0 558.883  33
   0  -8  10 15137.7 542.026   7
   0  -8  10 15938.1 563.740  15
   0   8 -10 14784.9 524.129  14
   0  -8  10 15860.9 529.146   2
   0   8 -10 15101.3 560.502  26
   0  -8 -10 14632.3 571.988  29
   0  -8 -10 15692.1 586.963  31
   0  -8 -10 15325.6 563.154  17
   0  -8  12 60650.9 2008.70  11
   0   8 -12 59795.5 2008.15   6
   0  -8  12 57854.1 1984.52   2
   0  -8 -12 54878.8 1991.28  26
   0   8  12 60772.1 2016.44  34
   0  -8  12 61781.1 2018.00  33
   0  -8  12 59136.7 2003.75   7
   0  -8 -12 57242.8 1995.38  12
   0  -8 -12 60535.6 2033.89  31
   0  -8 -12 58879.5 2030.02  29
   0  -8  12 58880.4 2018.68  15
   0  -8 -12 62187.8 2018.18  17
   0   8 -12 60799.7 2019.70  26
   0   8  14 20350.6 734.479  25
   0   8  14 21220.1 753.123  34
   0  -8  14 20618.3 750.840  33
   0  -8  14 19563.1 724.596   7
   0   8 -14 20335.6 751.146  26
   0  -8 -14 20569.7 737.772   2
   0  -8 -14 19119.2 776.414  31
   0  -8 -14 20149.9 740.847  17
   0  -8  14 19895.1 749.229  15
   0  -8  14 19716.2 724.063  11
   0   8 -16 33400.1 1120.32   6
   0  -8  16 28210.8 1132.42  33
   0   8  16 30126.6 1136.04  34
   0   8 -16 31021.6 1134.47  26
   0  -8 -16 34792.1 1120.75   2
   0  -8 -16 29603.2 1153.77  31
   0  -8  16 32747.3 1110.95  11
   0  -8  16 32745.3 1108.77  10
   0   8  16 30956.0 1120.37  25
   0  -8 -16 30785.2 1124.68  17
   0  -8  16 32119.8 1134.30  15
   0   8 -18 2246.06 257.553  26
   0  -8 -18 4415.45 223.755   2
   0  -8  18 1561.26 265.581  33
   0  -8 -18 3783.49 209.721   4
   0  -8  18 3819.72 216.443   7
   0  -8 -18 2615.15 236.697  17
   0  -8  18 3053.99 259.402  15
   0   8 -18 3530.89 236.281   6
   0   8  18 1757.61 267.508  34
   0  -8  18 3350.40 209.736  11
   0   8  18 2437.54 233.848  25
   0  -8 -20 30651.0 935.594   2
   0  -8 -20 25742.7 945.905  17
   0   8 -20 28972.8 942.002   6
   0   8  20 20103.5 950.318  34
   0  -8  20 20821.2 956.578  33
   0  -8 -20 29495.5 935.933   4
   0   8 -20 24202.7 958.364  26
   0   8  20 25250.0 943.085  25
   0   8 -22 273.358 175.974   6
   0  -8 -22-31.4404 167.890   4
   0  -8 -22 341.563 182.774   1
   0   8  22 38.1933 198.927  25
   0  -8 -24 9370.94 382.515   4
   0  -8 -24 7481.68 391.642  17
   0   8 -24 9566.05 396.296   6
   0  -8  24 5558.60 421.780  33
   0  -8 -24 11078.8 396.114   1
   0   8 -24 7648.36 422.189  26
   0   8  26 893.584 237.340  25
   0  -8 -26 1597.84 205.475   4
   0  -8  26 739.294 298.206  33
   0   8 -26 719.388 249.615  26
   0   8  26 695.054 261.333  27
   0  -8 -26 925.660 218.264  17
   0  -8 -26 2031.03 202.026   1
   0   8 -26 1370.38 219.047   6
   0  -8 -28 5222.71 272.640   4
   0   8 -28 5084.51 280.393   4
   0  -8  28 1789.66 351.415  33
   0  -8 -28 3485.16 280.120  17
   0   8  28 2627.17 328.625  27
   0   8 -28 2743.65 329.773  26
   0  -8 -28 5818.67 275.962   1
   0   8 -28 3145.69 340.716  19
   0   8 -30 92.6251 192.801   4
   0  -8  30-33.0547 316.920  33
   0   8  30 430.004 290.640  27
   0   8 -30 277.935 283.568  26
   0   8 -30 412.879 301.109  19
   0  -8 -30 111.611 180.670   1
   0  -8 -30 274.594 209.270  17
   0   8 -32 17.7947 200.316   4
   0   8 -32 345.908 306.942  19
   0  -8  32 335.113 337.303  33
   0   8 -32-125.917 298.645  26
   0   8  32-57.6792 303.286  27
   0  -8 -32-121.153 180.427   1
   0   8  34 367.999 297.991  27
   0   8 -34-146.211 284.457  26
   0   8 -34 93.0091 216.787   4
   0   8 -34 173.096 307.133  19
   0  -8  34-28.0715 341.990  33
   0   8  36 35.7460 264.697  33
   0  -8  36 312.584 346.128  33
   0   8 -36-62.0400 371.922  22
   0   8  36-34.8156 286.299  27
   0   8 -36-107.394 272.570  26
   0   8 -36-72.0298 296.925  19
   0   8  38 232.252 247.431   8
   0   8 -38 6.21290 266.146  19
   0   8 -38 271.452 220.088   4
   0  -8  38-167.452 329.411  33
   0  -8 -38 355.870 187.374   5
   0   8  38 18.8576 260.207  33
   0   8 -38 313.743 352.497  22
   0   8 -38 296.728 280.308  26
   0   8  38 172.396 288.608  27
   0  -8  40 1097.08 319.522  33
   0  -8 -40 2308.41 212.576   5
   0   8  40 2316.09 274.984   8
   0   8 -40 1146.79 273.304  26
   0   8  40 1186.75 300.395  27
   0   8 -40 2592.48 244.010   4
   0   8 -42 2712.07 307.547  26
   0   8  42 2801.50 318.631  27
   0   8 -42 6095.25 275.805   4
   0   8 -42 3872.95 344.320  22
   0   8  42 5928.83 313.816   8
   0   8  42 1721.80 278.695  33
   0   8 -44 9.87472 228.711  26
   0   8 -44 29.1848 161.979   4
   0   8  44 77.5502 203.088  33
   0   8 -44-39.3804 249.420  22
   0   8  44 71.8192 203.457   8
   0   8 -46 21.7240 205.619  22
   0   8 -46 8.14641 194.375  26
   0   8  46 112.868 179.147   8
   0   8 -48 51.3901 160.936  26
   0   8 -48 63.9645 161.564  32
   0   8  48 202.485 141.207   8
   0   8 -50 149.365 113.210  32
   0  -9   1 49177.1 1629.30  23
   0  -9   1 50833.9 1630.91  18
   0  -9  -1 50586.9 1631.71  18
   0  -9  -1 44087.7 1619.65   1
   0  -9   1 45407.7 1616.35   1
   0   9   1 42509.4 1605.21   8
   0  -9  -1 47924.3 1628.88  23
   0  -9  -1 47886.6 1606.37  30
   0  -9   1 48465.5 1607.11  30
   0   9  -1 51646.9 1613.04  32
   0   9   1 48887.0 1609.48  32
   0  -9   3 179032. 5495.63  23
   0  -9   3 180065. 5493.39  18
   0  -9  -3 188175. 5491.10   1
   0  -9   3 183288. 5480.38   1
   0   9  -3 175346. 5480.99  32
   0   9  -3 174705. 5478.87   6
   0   9  -3 172026. 5476.22  26
   0  -9  -3 146552. 5466.46   7
   0  -9   3 150495. 5466.54   7
   0   9   3 173328. 5475.11   8
   0   9  -5 6287.83 215.584  26
   0   9  -5 4282.50 207.816   6
   0  -9  -5 6435.79 281.121  29
   0  -9  -5 4701.44 249.227   9
   0   9   5 4545.19 200.137   8
   0  -9  -5 5813.02 235.408  21
   0  -9   5 6061.81 264.185  23
   0  -9   5 5211.65 248.142  18
   0  -9   5 4056.73 190.268   7
   0   9   5 7269.32 234.961  34
   0   9  -5 6835.69 225.601  32
   0  -9   5 3753.89 196.414   1
   0   9  -7 69078.2 2384.33   6
   0  -9  -7 75333.3 2408.82  29
   0   9  -7 73441.0 2389.52  26
   0  -9  -7 73948.4 2400.21   9
   0   9   7 73224.0 2383.91   8
   0  -9  -7 75030.5 2391.65  21
   0  -9   7 64388.3 2377.31   7
   0  -9  -7 69928.0 2376.88   5
   0  -9   7 68326.8 2374.23   1
   0  -9   7 67106.1 2385.25   2
   0   9   7 74469.3 2390.83  34
   0   9  -9 9474.28 346.455  14
   0  -9  -9 10828.3 354.932   5
   0   9  -9 10490.6 370.449   6
   0   9  -9 8505.82 380.012  26
   0  -9   9 9908.70 387.567  11
   0  -9  -9 8285.71 412.029  29
   0  -9  -9 8317.62 419.815  31
   0   9   9 10754.3 372.037   8
   0  -9  -9 10622.5 406.236   9
   0  -9   9 9959.10 361.417   7
   0  -9  -9 10005.7 394.901  17
   0  -9   9 10896.9 361.512   2
   0  -9   9 7712.80 375.307  33
   0   9   9 7531.35 376.765  34
   0  -9  -9 8815.00 379.660  21
   0   9 -11 4631.72 241.134  26
   0  -9 -11 4505.89 288.305  31
   0  -9 -11 4290.32 288.552  29
   0   9  11 4482.38 243.478  34
   0  -9  11 4993.05 244.096  33
   0  -9  11 3334.36 195.019   7
   0  -9  11 3592.97 216.121  11
   0  -9  11 3047.37 163.623   2
   0  -9 -11 3549.56 236.593   2
   0  -9 -11 3244.91 179.408   5
   0   9 -11 3454.53 207.994   6
   0  -9 -11 3805.20 247.547  17
   0  -9  13 42740.7 1470.88  11
   0  -9 -13 41135.0 1459.71   5
   0  -9 -13 44737.5 1483.85   2
   0   9 -13 43780.6 1483.05  26
   0   9  13 44340.3 1472.01  25
   0  -9  13 43901.3 1481.87  33
   0   9  13 42598.8 1482.63  34
   0  -9  13 42594.1 1464.68   7
   0  -9 -13 41887.6 1492.53  29
   0  -9 -13 43887.1 1480.89  17
   0  -9 -13 42141.0 1503.49  31
   0  -9 -13 39839.0 1453.98  12
   0  -9 -15 8808.07 431.882  31
   0   9  15 10444.7 411.235  34
   0  -9  15 9852.95 404.771  33
   0   9 -15 9278.10 396.189  26
   0   9 -15 7704.27 369.326   6
   0  -9 -15 8001.02 380.634   2
   0   9  15 9462.19 377.450  25
   0  -9 -15 8651.30 386.829  17
   0  -9  15 8197.17 362.839  11
   0  -9  15 8719.89 365.834  10
   0   9 -17 2797.68 259.860  26
   0   9 -17 2502.17 218.460   6
   0  -9 -17 2869.78 324.357  31
   0  -9  17 2324.27 203.300   7
   0   9  17 2856.27 264.702  34
   0  -9  17 3121.30 268.827  33
   0   9  17 2882.26 226.959  25
   0  -9  17 2753.98 206.664  11
   0  -9  17 2580.29 200.998  10
   0  -9 -17 2643.07 236.329  17
   0  -9 -17 2927.95 226.116   2
   0  -9  19 11792.2 538.567  33
   0   9  19 13374.1 540.678  34
   0  -9  19 12336.1 496.988  11
   0  -9 -19 12278.7 520.360  17
   0   9  19 13576.3 516.503  25
   0  -9 -19 13068.2 512.396   2
   0   9 -19 13548.3 513.979   6
   0   9 -19 13692.3 538.276  26
   0  -9  21 1800.30 201.290  12
   0  -9 -21 1689.90 182.402   2
   0  -9 -21 1857.29 214.888   1
   0   9 -21 1623.96 204.342   6
   0   9  21 2044.52 220.300  25
   0   9 -23 6898.83 339.722   6
   0  -9  23 6548.03 401.589  33
   0  -9 -23 7439.04 341.972   1
   0   9 -23 7481.63 369.392  26
   0  -9 -23 6426.02 348.739  17
   0  -9 -25 5397.77 314.505  17
   0   9 -25 5256.55 306.063   6
   0  -9  25 5032.32 375.582  33
   0  -9 -25 5503.00 298.236   1
   0   9 -25 5500.51 352.461  26
   0   9  25 5931.70 322.317  25
   0  -9 -27 10921.0 496.664  17
   0   9  27 10170.6 535.165  27
   0   9 -27 9546.80 526.117  26
   0  -9  27 7713.77 539.228  33
   0   9 -27 12810.0 489.228   4
   0   9 -27 13559.1 502.470   6
   0  -9 -27 14565.3 497.633   1
   0   9 -29 1297.34 322.376  19
   0   9  29 1352.65 312.702  27
   0   9 -29 1213.19 303.054  26
   0  -9 -29 1623.84 234.941  17
   0  -9  29 1144.06 335.173  33
   0   9 -29 2071.03 222.096   4
   0  -9 -29 2322.67 226.565   1
   0   9 -31 528.708 290.602  26
   0   9  31 453.833 305.334  27
   0  -9 -31 587.856 198.914   1
   0  -9  31 527.748 340.134  33
   0   9 -31 329.902 301.217  19
   0   9 -31 600.581 207.117   4
   0   9  33 7043.88 489.883  27
   0   9 -33 7519.89 497.292  26
   0  -9 -33 12617.1 440.144   1
   0   9 -33 9238.27 513.831  19
   0  -9  33 6132.76 516.568  33
   0   9 -33 11660.8 455.382   4
   0  -9  35 2863.34 377.613  33
   0   9 -35 4208.86 361.053  19
   0   9  35 3356.67 355.971  27
   0   9 -35 3509.43 329.494  26
   0   9  35 2393.03 311.433  33
   0   9 -37 12603.7 451.583   4
   0   9 -37 8612.07 521.926  22
   0   9  37 12160.8 487.201   8
   0  -9  37 6209.96 496.860  33
   0   9 -37 7350.19 468.107  26
   0   9  37 7467.56 486.094  27
   0   9 -37 9371.48 479.902  19
   0  -9  39 399.452 303.977  33
   0   9 -39 331.199 198.352   4
   0   9 -39 461.297 313.001  22
   0   9 -39 204.751 269.299  26
   0   9  39 77.1927 272.563  27
   0   9 -41 15.3432 189.899   4
   0   9 -41 140.947 292.373  22
   0   9  41 34.9067 257.330  27
   0   9  41 160.848 231.385   8
   0   9 -43 1540.81 184.929   4
   0   9  43 1362.45 225.643   8
   0   9 -43 776.196 273.073  22
   0   9 -43 1021.94 242.156  26
   0   9  45 331.061 188.988   8
   0   9 -45 115.918 221.609  22
   0   9 -45 60.0412 204.952  26
   0   9 -47 771.420 184.474  22
   0   9 -47 623.573 173.713  26
   0   9 -47 645.498 182.098  32
   0   9 -49 124.564 126.430  32
   0   9 -49 71.0023 126.253  26
   0 -10   0 11128.9 403.271   1
   0 -10   0 9861.34 426.217   2
   0 -10   0 11681.0 427.442  23
   0  10   0 10632.0 380.989  32
   0 -10   0 9770.96 372.206  30
   0 -10   0 12554.3 431.318  18
   0  10  -2 107084. 3452.23   6
   0 -10  -2 100959. 3466.97  23
   0 -10   2 101957. 3468.21  23
   0 -10   2 105885. 3469.43  18
   0 -10  -2 104367. 3471.67  18
   0  10  -2 97751.4 3450.64  32
   0 -10   2 92144.6 3444.62  30
   0 -10  -2 110743. 3462.50   1
   0 -10   2 110651. 3455.94   1
   0 -10   2 109018. 3468.07   2
   0  10   2 101189. 3445.23   8
   0  10  -4 977.439 134.191  32
   0 -10  -4 1392.01 195.906   9
   0 -10  -4 1412.83 156.236  21
   0 -10   4 859.038 192.547  23
   0  10   4 1444.71 105.922   8
   0 -10   4 987.256 180.596  18
   0  10   4 1320.74 150.576  34
   0  10  -4 1087.02 115.158  26
   0 -10  -4 1303.31 217.542  29
   0  10  -4 1075.43 122.046   6
   0 -10   4 1281.69 166.581   2
   0 -10   4 1566.83 120.691   1
   0  10  -6 9207.53 325.742   6
   0  10  -6 8069.34 326.207  26
   0 -10  -6 7462.86 386.557  29
   0  10   6 8408.11 315.395   8
   0 -10  -6 8768.83 369.017   9
   0 -10  -6 7918.24 339.131  21
   0 -10   6 8603.46 303.611   7
   0  10   6 6780.56 333.897  34
   0  10  -6 7381.93 327.310  32
   0 -10  -6 9046.34 368.164   2
   0 -10   6 8772.31 339.657   2
   0 -10   6 9219.86 310.549   1
   0 -10  -8 72052.1 2398.93  29
   0  10  -8 69828.2 2376.71  26
   0  10  -8 69250.6 2371.85   6
   0  10  -8 69654.8 2362.96  14
   0 -10  -8 72007.8 2392.90   9
   0  10   8 72717.8 2371.39   8
   0 -10  -8 71310.4 2379.56  21
   0 -10   8 65128.1 2362.82   7
   0  10   8 68334.1 2377.46  34
   0 -10   8 70588.9 2385.59  11
   0 -10   8 69781.3 2372.41   2
   0 -10  -8 73825.6 2395.34   2
   0 -10  10 10858.3 438.691  11
   0  10 -10 12172.1 424.241   6
   0 -10 -10 7942.04 454.981  29
   0 -10 -10 7487.44 465.618  31
   0  10 -10 8559.06 429.131  26
   0 -10 -10 12408.0 404.220   5
   0 -10 -10 11541.7 471.955   9
   0  10  10 12000.6 422.311   8
   0 -10  10 11524.4 410.518   7
   0 -10 -10 10284.4 445.914  17
   0  10  10 6711.35 427.410  34
   0 -10 -10 14271.0 461.977   2
   0 -10  10 13406.2 410.019   2
   0 -10 -12 4589.29 310.317  31
   0 -10 -12 4261.68 290.906  29
   0 -10 -12 3797.95 209.874  12
   0 -10  12 4112.32 242.983  11
   0  10 -12 4653.57 254.078  26
   0 -10 -12 3493.69 265.100   2
   0  10  12 4475.39 226.465  25
   0  10  12 4337.39 229.676   8
   0 -10  12 3687.20 206.362   7
   0 -10 -12 4277.79 254.577  17
   0 -10 -12 3393.85 191.290   5
   0  10  12 4602.92 256.551  34
   0 -10  12 5009.30 253.924  33
   0  10 -14 3421.53 251.713  26
   0 -10 -14 4481.47 265.753   2
   0 -10  14 3766.26 259.654  33
   0  10  14 3504.92 264.965  34
   0  10  14 3858.23 231.431  25
   0 -10 -14 3668.15 302.051  29
   0 -10 -14 3921.17 199.420   5
   0  10 -14 4395.55 230.900   6
   0 -10  14 3585.75 203.061   7
   0 -10 -14 3504.30 303.638  31
   0 -10  14 4038.45 237.712  11
   0 -10 -14 3938.55 258.006  17
   0 -10  16 564.215 223.858  33
   0  10  16 881.634 234.838  34
   0 -10 -16 907.990 278.614  31
   0  10 -16 2186.56 192.609   6
   0  10 -16 964.049 215.802  26
   0 -10 -16 1640.38 212.339  17
   0 -10 -16 2593.15 211.430   2
   0 -10  16 1853.82 188.913  11
   0 -10  16 1803.65 185.808  10
   0 -10 -18 4502.79 285.448  17
   0  10 -18 5224.93 269.199   6
   0 -10 -18 5076.47 238.862   5
   0  10 -18 3070.06 280.319  26
   0 -10 -18 6659.26 287.841   2
   0 -10 -18 6609.22 302.712   1
   0 -10  18 4826.38 254.711  11
   0 -10  18 3019.48 294.650  33
   0  10  18 2994.90 290.040  34
   0 -10 -20 29014.7 898.015   1
   0 -10 -20 27297.3 883.675   2
   0 -10 -22 9023.75 354.943   1
   0 -10  22 4825.48 373.508  33
   0  10 -22 5642.25 363.653  26
   0  10 -22 7697.72 328.378   6
   0 -10 -22 5725.08 341.782  17
   0 -10 -24 2419.90 229.208   1
   0 -10  24 2113.59 306.447  33
   0  10 -24 2176.41 287.662  26
   0 -10 -24 2030.62 237.826  17
   0  10 -24 2559.93 223.125   6
   0 -10 -26 2490.65 255.010  17
   0 -10 -26 3652.38 253.935   1
   0 -10  26 1535.43 332.486  33
   0  10  26 1804.20 291.745  27
   0  10 -26 1947.59 284.832  26
   0  10 -26 3305.98 245.213   4
   0  10 -26 3707.71 259.382   6
   0 -10 -28 192.776 197.444   1
   0  10 -28 353.939 204.647   4
   0  10 -28 461.189 269.547  26
   0  10  28 3.16963 277.623  27
   0 -10  28 147.479 319.481  33
   0 -10 -28 102.139 218.026  17
   0  10 -30 9838.77 394.285   4
   0  10  30 5461.06 425.485  27
   0  10 -30 5752.90 437.539  26
   0  10 -30 6650.30 450.229  19
   0 -10  30 3943.09 448.421  33
   0 -10 -30 11864.1 404.347   1
   0  10 -32 6616.30 338.794   4
   0  10  32 4445.16 385.959  27
   0  10 -32 4806.99 400.176  26
   0  10 -32 5379.01 416.489  19
   0  10  32 6852.08 388.339   8
   0 -10  32 3681.34 425.501  33
   0 -10 -32 7545.61 336.216   1
   0  10  34 1061.08 264.855   8
   0  10 -34 1166.10 311.975  19
   0 -10  34 1114.22 341.742  33
   0  10 -34 1179.29 309.497  26
   0  10  34 1108.93 300.561  27
   0  10 -36 775.047 221.330   4
   0  10  36 949.458 291.789  27
   0  10 -36 808.250 298.081  26
   0  10 -36 1065.43 295.873  19
   0  10  36 918.654 250.483   8
   0 -10  36 925.958 325.714  33
   0 -10 -36 678.460 188.076   1
   0  10 -38 5022.86 413.192  22
   0  10 -38 4768.57 354.831  19
   0  10 -38 4085.26 359.607  26
   0  10 -40 79.5685 185.536   4
   0  10 -40 103.984 242.157  19
   0  10  40-124.862 227.006   8
   0  10 -42 284.853 281.490  22
   0  10  42 713.157 217.209   8
   0  10 -42 1117.43 177.320   4
   0  10 -42 604.122 241.242  26
   0  10  42 357.773 242.782  27
   0  10 -44 133.651 211.743  26
   0  10 -44 421.723 231.370  22
   0  10 -46-147.439 192.924  22
   0  10  46 28.4653 150.862   8
   0  10 -46 80.1046 173.086  32
   0  10 -46-1.75668 172.804  26
   0  10 -48 259.247 136.051  32
   0  10 -48 358.125 130.798  26
   0 -11   1 65661.4 2305.01   1
   0 -11   1 67256.5 2320.33  23
   0 -11  -1 67942.4 2319.64  23
   0  11  -1 66797.5 2298.65   6
   0 -11   1 70832.9 2321.44  18
   0 -11  -1 70633.2 2324.11  18
   0 -11   3 35124.8 1140.66  23
   0 -11  -3 34931.7 1128.40  21
   0 -11   3 34337.8 1136.35  18
   0 -11  -3 33210.0 1141.68  18
   0 -11   3 29279.7 1109.93   1
   0 -11  -3 29410.1 1136.65   2
   0  11  -3 30439.7 1107.77   6
   0 -11  -3 35389.3 1148.53  29
   0 -11  -3 33734.8 1135.40  23
   0 -11  -3 32578.7 1140.86   9
   0  11  -5 55438.6 1882.87  32
   0 -11  -5 58732.2 1906.23   9
   0 -11  -5 56761.3 1892.43  21
   0  11   5 54335.1 1873.85   8
   0  11   5 54144.1 1886.40  34
   0  11  -5 55749.7 1880.49   6
   0 -11  -5 57028.9 1911.36  29
   0 -11  -5 54667.7 1904.91   2
   0 -11  -5 54883.2 1894.47   1
   0 -11   5 52611.4 1891.85   2
   0 -11   5 54030.9 1875.52   1
   0 -11   5 57422.9 1899.92  18
   0  11  -7 729.960 135.309  26
   0 -11  -7 687.052 219.219  29
   0 -11  -7 234.503 192.300   9
   0  11   7 352.650 111.138   8
   0 -11  -7 755.176 157.032  21
   0  11   7 1279.43 166.166  34
   0  11  -7 918.931 145.108  32
   0  11  -7 372.506 124.349   6
   0 -11  -7 399.154 189.194   1
   0 -11   7 325.953 94.8259   1
   0 -11   7 328.386 144.775   2
   0 -11  -7 426.236 199.108   2
   0 -11  -9 90110.0 3099.45  21
   0 -11  -9 88073.5 3116.77  29
   0 -11  -9 87144.1 3119.70  31
   0 -11  -9 94934.2 3116.07   9
   0  11   9 96450.2 3092.13   8
   0 -11  -9 96047.8 3117.79   2
   0 -11  -9 95936.6 3112.95   1
   0 -11   9 92190.3 3091.68   2
   0  11   9 84323.3 3096.23  34
   0 -11   9 89988.3 3107.78  11
   0  11  -9 88024.9 3096.24  26
   0 -11 -11 1795.47 264.758  29
   0 -11 -11 2191.54 263.360  31
   0 -11  11 2375.69 201.537  11
   0  11  11 2564.95 173.495   8
   0 -11 -11 2607.30 232.480   2
   0 -11 -11 2253.16 233.068   1
   0  11  11 1941.34 199.171  34
   0  11 -11 2229.50 194.570  26
   0  11 -13 57746.2 1955.53  26
   0  11 -13 55091.9 1944.76   6
   0 -11 -13 55108.1 1969.74  29
   0 -11 -13 54479.1 1976.88  31
   0 -11 -13 57185.3 1958.75  17
   0 -11  13 54785.6 1949.08  11
   0 -11 -13 56128.3 1962.24   1
   0 -11 -13 58941.2 1963.10   2
   0  11  13 54755.8 1952.55  34
   0  11  13 60934.3 1948.12   8
   0  11  15 64659.0 2178.95   8
   0 -11  15 63874.7 2184.50  10
   0 -11  15 61985.5 2177.49  11
   0  11 -15 61362.1 2174.83   6
   0 -11 -15 63326.0 2190.35  17
   0  11  15 65425.9 2190.45  34
   0 -11  15 64538.0 2187.86  33
   0 -11 -15 61412.3 2187.52   1
   0 -11 -15 63147.2 2187.80   2
   0  11 -15 63969.7 2189.15  26
   0  11 -17 5296.04 305.703  26
   0 -11  17 5289.41 274.257  10
   0 -11  17 5291.17 273.220  11
   0 -11  17 4754.45 305.975  33
   0  11 -17 5620.20 271.895   6
   0 -11 -17 5477.52 311.439   1
   0 -11 -17 5277.88 298.245   2
   0  11  19 5406.25 292.904   8
   0 -11 -19 4584.15 357.744  31
   0  11 -19 4733.23 280.123   6
   0 -11 -19 5727.05 304.398   2
   0 -11 -19 5399.53 315.816   1
   0  11 -21 8762.13 392.098   6
   0 -11  21 9152.71 410.770  12
   0 -11 -21 8926.75 419.668  17
   0 -11 -21 8869.03 393.395   2
   0 -11 -21 9220.99 413.960   1
   0  11 -21 9443.61 444.234  26
   0  11 -23 1503.44 253.220  26
   0  11 -23 430.335 190.452   6
   0 -11  23 1479.92 276.390  33
   0 -11 -23 706.013 219.749  17
   0 -11 -23 417.841 215.287   1
   0  11 -25 24801.4 879.155   4
   0 -11 -25 21851.9 886.622  17
   0  11 -25 20216.7 901.092  26
   0  11 -25 25589.4 882.734   6
   0  11  25 26813.9 910.923   8
   0 -11  25 16729.3 908.682  33
   0 -11 -25 29094.2 895.597   1
   0  11 -27 14745.8 506.923   4
   0 -11 -27 10257.9 502.293  17
   0  11  27 13489.9 537.663   8
   0  11 -27 14863.5 517.178   6
   0 -11 -27 16451.6 529.694   1
   0  11 -27 8603.83 538.397  26
   0  11  27 8311.93 525.648  27
   0 -11  27 6023.61 530.203  33
   0  11 -29 2838.52 246.752   4
   0  11  29 2491.02 294.311   8
   0 -11 -29 2613.95 249.171   1
   0  11 -29 2207.11 324.769  26
   0  11  29 2109.04 309.971  27
   0  11 -29 2146.92 362.728  19
   0 -11  29 1861.65 344.569  33
   0  11 -31 3878.92 275.814   4
   0  11  31 4065.27 323.558   8
   0 -11 -31 4271.78 281.590   1
   0  11 -31 2975.43 326.093  26
   0  11  31 3070.58 336.037  27
   0  11 -31 3043.63 365.271  19
   0 -11  31 2515.14 375.867  33
   0  11  33 1354.08 305.094  27
   0  11 -33 1216.94 292.237  26
   0  11 -33 1364.48 317.629  19
   0  11  33 1352.71 280.362   8
   0 -11  33 1083.90 346.952  33
   0 -11 -35 123.284 191.664   1
   0  11 -35 192.720 290.133  19
   0  11 -35 196.049 284.619  26
   0  11  35 59.6374 279.556  27
   0  11 -35-7.57059 200.628   4
   0  11  35-6.15529 242.834   8
   0  11 -37 499.720 271.056  19
   0  11  37 516.535 271.150  27
   0  11 -37 677.417 273.662  26
   0 -11 -37 1004.15 184.178   1
   0  11 -37 846.489 206.234   4
   0  11 -39 6746.02 314.146   4
   0  11  39 5466.24 338.819   8
   0  11 -41 125.614 212.974  19
   0  11 -41 118.139 163.544   4
   0  11 -41-298.905 284.277  22
   0  11  41 217.906 209.785   8
   0  11  41 22.9909 233.132  27
   0  11 -41-5.37906 235.185  26
   0  11 -43 837.680 227.676  32
   0  11 -43 1686.57 266.467  22
   0  11 -43 1366.71 234.246  26
   0  11  45 387.903 151.083   8
   0  11 -45 153.274 176.398  26
   0  11 -45 231.033 173.818  32
   0  11 -45 280.334 199.322  22
   0  11 -47 337.069 140.342  26
   0  11 -47 173.223 154.105  22
   0  11 -47 189.385 127.817  32
   0 -12   0 477.165 189.405   2
   0 -12   0 313.542 194.131  23
   0 -12   0 317.916 189.148  18
   0  12   0 480.278 111.127   6
   0  12  -2 96.4621 109.349   6
   0 -12   2 268.506 197.233  23
   0 -12  -2 204.597 170.660  23
   0 -12  -2 134.422 155.290   1
   0 -12  -2 203.139 202.195   2
   0 -12   2 195.570 171.167   2
   0 -12  -2 172.153 212.700  29
   0 -12   2 321.438 189.008  18
   0 -12  -2 107.512 199.546  18
   0 -12  -4 287.201 215.187  29
   0 -12  -4 325.106 208.182  18
   0 -12   4 519.969 188.744  18
   0 -12  -4 563.040 166.653  21
   0 -12  -4 330.355 184.812  23
   0 -12   4 452.384 209.199  23
   0  12   4 332.070 149.250  34
   0 -12  -4 566.498 193.372   9
   0 -12  -4 630.172 199.519   2
   0 -12   4 820.234 116.527   1
   0 -12  -4 680.419 165.088   1
   0  12  -4 595.285 119.001   6
   0  12  -6 23212.5 836.559   6
   0 -12  -6 25357.5 855.292  21
   0 -12  -6 24227.7 873.299   2
   0 -12   6 22919.6 828.361   1
   0 -12  -6 23438.3 859.764   1
   0 -12  -6 24873.6 875.995   9
   0 -12  -6 26870.0 888.510  29
   0 -12  -8 21863.8 870.917  29
   0 -12  -8 23515.9 862.744   9
   0 -12  -8 21763.0 839.121  21
   0 -12   8 23737.3 852.936  11
   0 -12  -8 25287.2 857.269   1
   0 -12  -8 26057.2 869.964   2
   0 -12 -10 45.7344 186.509   1
   0 -12 -10 152.135 203.849   2
   0  12 -10 163.929 152.518  32
   0  12 -10 215.350 151.668  26
   0 -12  10-38.1456 172.253  11
   0 -12 -10 156.382 226.666  31
   0 -12 -10 363.802 243.961  29
   0 -12  12 2079.09 204.053  11
   0  12 -12 1753.08 177.413   6
   0 -12 -12 2245.24 181.164  12
   0  12 -12 2823.32 198.413  26
   0 -12 -12 3135.94 291.003  31
   0 -12 -12 3025.73 280.400  29
   0 -12 -12 1574.02 224.879   1
   0 -12 -12 1369.48 225.404   2
   0 -12 -14 8574.16 407.925   1
   0 -12 -14 8840.14 416.736   2
   0  12 -14 8535.98 375.670   6
   0 -12  14 8803.15 381.783  11
   0 -12  14 9038.29 394.695  10
   0  12 -14 9798.26 396.453  26
   0  12  14 9696.79 375.863   8
   0 -12  16 2083.52 213.201  10
   0 -12 -16 2165.86 189.570  10
   0 -12 -16 2863.78 245.467   2
   0 -12 -16 2774.21 239.660   1
   0 -12 -16 1082.54 281.948  31
   0  12 -16 1267.00 213.995  26
   0  12 -16 2346.14 197.905   6
   0 -12 -18 4383.78 272.256   2
   0 -12 -18 3468.30 282.101   1
   0  12 -18 2920.23 232.127   6
   0 -12 -18 3847.62 274.939  17
   0  12  18 2931.71 242.749   8
   0 -12 -18 4670.89 350.899  31
   0  12 -20 773.699 238.480  26
   0 -12 -20 1282.64 230.168  17
   0 -12  20 1250.44 201.992  11
   0 -12 -20 1709.11 214.437   2
   0 -12 -20 1987.65 240.781   1
   0 -12  20 1282.46 242.798  12
   0  12 -20 1370.71 202.850   6
   0  12  20 1376.06 219.169   8
   0  12  22 4163.81 281.462   8
   0 -12 -22 3407.29 280.343  17
   0 -12  22 3257.66 310.244  33
   0 -12  22 3802.53 273.290  12
   0  12 -22 3856.07 259.816   6
   0  12 -22 3790.73 308.703  26
   0 -12 -22 3995.25 289.195   1
   0  12 -24-19.1135 186.707   4
   0 -12 -24-283.169 226.793  17
   0  12 -24 30.4778 248.324  26
   0 -12  24-104.548 277.868  33
   0  12  24 2.64479 222.965   8
   0  12 -24-78.0363 202.715   6
   0 -12 -24 149.012 227.924   1
   0  12 -26 647.438 197.952   4
   0 -12 -26 426.802 230.664  17
   0  12  26 772.305 248.758   8
   0 -12  26 530.288 293.541  33
   0 -12 -26 1120.37 241.922   1
   0  12 -26 338.192 271.627  26
   0  12  26 206.917 271.429  27
   0  12 -26 912.171 216.540   6
   0 -12 -28 1618.50 240.968   1
   0  12  28 1596.61 298.760  27
   0  12 -28 1222.30 299.557  26
   0 -12  28 1263.20 326.462  33
   0  12 -28 1622.14 214.880   4
   0  12  28 1664.82 262.460   8
   0  12 -30 263.829 317.600  19
   0  12  30 535.917 260.965   8
   0 -12 -30 1234.80 229.704   1
   0  12 -30 856.714 195.894   4
   0  12 -30 162.334 296.737  26
   0  12  30 237.572 291.091  27
   0  12  32 716.295 256.228   8
   0  12  32 109.369 287.084  27
   0  12 -32 206.762 282.286  26
   0  12 -32 138.873 300.579  19
   0  12 -34-197.988 287.987  19
   0  12  34 169.128 243.277   8
   0  12 -34 113.860 196.451   4
   0 -12 -34 79.2671 203.893   1
   0  12 -34-28.0289 272.074  26
   0  12  34-45.3228 274.071  27
   0  12 -36 1583.79 291.802  19
   0  12 -36 2239.62 227.100   4
   0  12  36 1467.23 294.141  27
   0  12 -36 1570.34 299.578  26
   0  12  38 150.171 223.156   8
   0 -12 -38 79.6854 168.540   1
   0  12 -38 292.291 249.077  19
   0  12 -38 182.828 177.068   4
   0  12  40 370.885 231.421  27
   0  12 -40 450.498 246.578  26
   0  12 -40 944.990 232.233  19
   0  12  40 1023.54 211.449   8
   0  12 -40 1244.19 176.199   4
   0  12 -40 647.109 300.989  22
   0  12 -42 2.34027 209.534  32
   0  12 -42 184.321 253.404  22
   0  12  42 39.8203 174.364   8
   0  12 -42-44.3681 135.978   4
   0  12 -42 115.222 210.843  26
   0  12 -44 148.962 176.867  26
   0  12  44-91.7132 139.135   8
   0  12 -44-85.8244 210.154  22
   0  12 -44-75.0407 171.797  32
   0  12 -46 124.220 137.417  32
   0  12 -46 72.0225 146.578  26
   0  12 -46 94.7149 154.483  22
   0 -13   1 5188.37 287.906  18
   0 -13  -1 4644.01 291.255  18
   0 -13   1 4511.41 277.913  23
   0 -13  -1 4120.84 279.163  23
   0 -13   1 5517.06 241.367   1
   0 -13  -1 5287.19 251.428   1
   0 -13   1 5879.30 278.190   2
   0 -13  -1 5650.60 295.283   2
   0 -13   3 2254.98 204.400  18
   0 -13  -3 2044.50 234.606  18
   0 -13   3 2253.70 227.868  23
   0 -13  -3 2263.97 191.273  21
   0 -13  -3 1918.56 210.098  23
   0 -13  -3 2020.87 251.988  29
   0 -13   3 1802.51 204.619   2
   0 -13  -3 1928.78 225.617   2
   0 -13  -3 1998.27 183.146   1
   0 -13  -5-104.284 215.419   2
   0 -13  -5 132.227 165.391   1
   0 -13   5 25.9254 101.412   1
   0 -13   5 95.6728 156.118   2
   0 -13  -5 92.5963 162.363  21
   0 -13  -5-178.270 192.579  23
   0 -13  -5-3.70528 217.419  18
   0 -13   5-54.0790 184.432  18
   0 -13  -5-99.2437 242.183  29
   0 -13  -7 71775.6 2702.64  29
   0 -13   7 78224.7 2695.50  11
   0 -13  -7 76066.6 2682.54  21
   0 -13  -7 86062.5 2707.72   2
   0 -13   7 82554.8 2684.05   2
   0 -13  -7 82856.0 2692.54   1
   0 -13  -7 72269.1 2694.63  23
   0 -13  -9 2931.44 210.997  21
   0 -13  -9 2596.72 230.906   1
   0 -13  -9 2942.99 263.323   2
   0 -13  -9 3045.37 269.423  31
   0  13  -9 3021.56 183.062   6
   0 -13  -9 3198.38 286.818  29
   0  13 -11 404.980 147.254   6
   0 -13 -11 596.118 220.081   9
   0 -13 -11 561.697 166.975  12
   0 -13 -11 800.915 208.082   1
   0 -13 -11 625.116 214.707   2
   0 -13 -13 3026.95 244.027   1
   0 -13 -13 3040.54 260.693   2
   0  13 -13 3518.57 210.619   6
   0 -13  15 8549.90 386.249  11
   0 -13 -15 8724.25 462.913  31
   0 -13 -15 9353.31 417.317   2
   0 -13 -15 9234.77 417.969   1
   0  13 -15 9248.85 381.948   6
   0  13 -17 45346.0 1533.17   6
   0 -13 -17 50117.9 1556.59   2
   0 -13 -17 47109.4 1552.87   1
   0 -13  19 5927.87 314.429  11
   0  13 -19 5588.41 308.314   6
   0  13 -19 5569.05 334.810  26
   0 -13 -19 6675.45 345.157   1
   0 -13 -19 6569.13 340.308   2
   0 -13 -19 6142.37 407.647  31
   0 -13  21 7378.87 415.258  12
   0  13 -21 4998.12 403.715  26
   0 -13 -21 11198.9 420.125   2
   0 -13 -21 11948.8 431.729   1
   0  13 -21 9110.48 392.559   6
   0 -13 -23 19591.2 699.972   1
   0 -13  23 16617.9 689.413  12
   0  13 -23 15043.3 700.220  26
   0  13 -23 17398.9 664.840   4
   0  13 -23 17541.8 672.909   6
   0  13  23 18339.5 688.012   8
   0  13  25 716.363 233.706   8
   0  13 -25 969.628 191.784   4
   0  13  25 280.015 267.530  27
   0  13 -25 497.437 266.117  26
   0  13 -25 994.478 210.718   6
   0 -13 -25 1454.75 238.929   1
   0  13  27 3110.60 284.845   8
   0  13 -27 2984.43 240.553   4
   0 -13 -27 2988.88 267.230   1
   0  13 -27 2344.99 315.577  26
   0  13  27 2042.32 308.028  27
   0  13  29-74.8643 237.329   8
   0  13 -29 215.267 191.200   4
   0 -13 -29 197.236 227.097   1
   0  13  29-128.391 276.765  27
   0  13 -29 144.165 290.120  26
   0  13  31-57.2293 241.235   8
   0  13 -31 58.2775 317.367  19
   0  13  31-35.6484 268.762  27
   0  13 -31 124.324 281.221  26
   0  13  33 888.830 281.937  27
   0  13 -33 1145.37 305.133  26
   0  13 -33 870.246 305.563  19
   0  13  33 1989.73 263.960   8
   0 -13 -33 2959.05 245.180   1
   0  13 -33 2315.21 227.047   4
   0  13 -35 1214.60 288.426  26
   0  13  35 738.805 273.759  27
   0  13 -35 1617.32 297.328  19
   0 -13 -35 2757.93 233.277   1
   0  13 -35 2411.56 221.903   4
   0  13  35 1798.98 252.656   8
   0  13 -37-101.785 253.206  19
   0  13  37-15.3471 211.285   8
   0  13 -37 215.305 173.909   4
   0 -13 -37 36.0709 173.393   1
   0  13 -39 1909.72 329.763  22
   0 -13 -39 2721.04 193.681   1
   0  13  39 1608.09 257.182  27
   0  13 -39 2052.45 269.370  26
   0  13 -39 2100.93 256.337  19
   0  13  39 2659.62 233.649   8
   0  13 -39 2812.18 199.957   4
   0  13 -39 1293.32 264.286  32
   0  13 -41 244.799 205.052  32
   0  13 -41 41.6615 212.235  26
   0  13 -41 33.7095 191.213  19
   0  13  41 106.399 172.932   8
   0  13 -41 217.462 132.144   4
   0  13 -41 180.097 266.436  22
   0  13 -43 491.395 217.256  22
   0  13 -43 178.487 170.692  32
   0  13 -43 158.758 175.474  26
   0  13  43 505.214 146.966   8
   0  13 -45 1133.06 180.629  22
   0  13 -45 423.344 143.558  32
   0 -14   0 550.176 146.731   1
   0 -14   0 444.842 195.566   2
   0 -14  -2 16275.2 638.047   2
   0 -14  -2 16868.1 614.326   1
   0 -14   2 16335.3 629.960   2
   0 -14   2 16439.5 599.186   1
   0 -14  -2 16861.4 621.320  21
   0 -14  -4 20551.9 784.825   1
   0 -14   4 20482.5 789.102   2
   0 -14  -4 22663.5 809.532   2
   0 -14  -4 23089.3 788.115  21
   0 -14  -6 32838.2 1134.77   9
   0 -14  -6 33946.9 1147.90   2
   0 -14  -6 33710.5 1127.48   1
   0 -14   6 32984.1 1118.16   2
   0 -14  -8 13747.3 529.595   9
   0 -14  -8 13082.0 537.929  18
   0 -14  -8 12787.1 501.369  21
   0 -14   8 12795.2 491.235   2
   0 -14  -8 12792.7 516.579   1
   0 -14  -8 12578.7 540.877   2
   0 -14 -10 2110.29 246.328   9
   0 -14 -10 2065.82 205.681  12
   0 -14  10 2151.64 201.465  11
   0 -14 -10 1636.58 248.747   2
   0 -14 -10 1454.19 215.286   1
   0 -14 -12 9697.65 446.091  31
   0 -14 -12 10260.4 448.501  29
   0 -14  12 8499.77 386.381  11
   0 -14 -12 8056.92 396.628   1
   0 -14 -12 8054.88 415.957   2
   0 -14 -14 10103.9 554.460  29
   0 -14 -14 10316.4 564.268  31
   0 -14  14 12613.8 508.846  11
   0 -14  14 12726.3 530.977  10
   0 -14 -14 15147.2 551.278   2
   0 -14 -14 14480.6 531.844   1
   0 -14 -16 5291.25 304.682  10
   0 -14  16 5937.25 320.520  11
   0 -14  16 6168.50 338.645  10
   0 -14 -16 6714.97 335.555   2
   0 -14 -16 5605.33 339.435   1
   0 -14 -16 4909.03 382.662  31
   0  14 -16 5646.94 295.780   6
   0  14 -18 145.465 177.974   6
   0 -14 -18 353.941 216.468   2
   0 -14 -18 220.964 233.024   1
   0 -14  18 126.055 196.637  11
   0 -14  18 173.430 200.380  10
   0 -14 -18 712.210 315.958  31
   0  14 -20 7354.75 388.454  26
   0 -14  20 7257.04 364.872  11
   0  14 -20 7366.34 353.720   6
   0 -14  20 7284.63 399.347  12
   0 -14 -20 8245.88 394.858   1
   0 -14 -20 7413.75 380.482   2
   0  14 -22 1297.92 260.360  26
   0  14 -22 1902.17 213.457   6
   0 -14  22 1633.86 266.216  12
   0 -14  22 1667.57 240.881  13
   0 -14 -22 2158.18 265.789   1
   0  14  24 108.011 260.050  27
   0  14 -24 3.18365 266.306  26
   0  14 -24 704.004 203.880   6
   0 -14  24 203.889 230.474  12
   0 -14 -24 831.552 252.483   1
   0  14 -26 63.7467 265.779  26
   0  14  26 96.1888 260.124  27
   0 -14 -26 46.9551 235.243   1
   0  14 -28 1498.40 295.789  26
   0  14  28 1353.46 285.852  27
   0  14 -30 1926.40 334.619  19
   0  14  30 1792.14 288.676  27
   0  14 -30 1576.93 310.079  26
   0  14 -32 845.125 302.162  19
   0 -14 -32 836.362 230.761   1
   0  14  32 799.842 266.307  27
   0  14 -32 1184.05 286.809  26
   0  14 -34 2326.86 306.782  19
   0 -14 -34 2095.45 231.372   1
   0  14 -34 1981.02 292.217  26
   0  14  34 1749.98 274.412  27
   0  14 -34 1582.63 291.649  32
   0  14 -36 1389.84 270.795  19
   0  14 -36 1028.97 267.025  32
   0  14  36 656.088 241.668  27
   0  14 -38 1045.46 317.756  22
   0  14 -38 1027.20 237.393  19
   0  14 -38 788.594 242.566  32
   0 -14 -38 1314.17 178.488   1
   0  14  38 1020.46 226.794  27
   0  14 -38 1000.35 239.308  26
   0  14 -40 306.251 204.769  32
   0  14 -40 682.445 199.094  19
   0  14 -40 506.906 207.380  26
   0  14 -40 966.084 274.761  22
   0  14 -42 187.042 169.204  32
   0  14 -42 341.069 175.006  26
   0  14 -42 260.027 219.268  22
   0  14 -44 1181.86 187.166  22
   0  14 -44 522.200 135.288  32
   0  14 -46 272.865 120.448  22
   0 -15   1 12287.8 517.266  18
   0 -15  -1 12553.8 524.563  18
   0 -15  -1 14246.4 524.566   9
   0 -15   1 11643.9 514.928  23
   0 -15  -1 11475.1 519.424  23
   0 -15  -1 12187.1 507.240  21
   0 -15   1 14006.8 525.561   2
   0 -15  -1 13449.5 496.590   1
   0 -15   1 13523.9 486.345   1
   0 -15  -1 12469.4 534.458   2
   0 -15  -3 8850.44 427.576  21
   0 -15  -3 7893.35 439.933  23
   0 -15  -3 12697.2 438.313   1
   0 -15   3 12531.5 447.874   2
   0 -15  -3 12519.3 474.536   2
   0 -15  -3 9952.83 457.046  18
   0 -15  -3 11955.8 464.882   9
   0 -15   3 9755.86 446.489  18
   0 -15  -5 5259.35 315.277  18
   0 -15   5 5880.36 316.897  11
   0 -15  -5 6092.40 288.752   1
   0 -15   5 5863.31 284.380   2
   0 -15  -5 5888.95 333.755   2
   0 -15  -5 6558.08 311.576   9
   0 -15  -5 5078.11 308.815  23
   0 -15  -5 5035.40 277.302  21
   0 -15  -5 5384.20 341.139  29
   0 -15  -7 2265.58 260.643  18
   0 -15  -7 2908.91 221.405   1
   0 -15  -7 3124.05 267.976   2
   0 -15   7 2999.28 201.853   2
   0 -15   7 2715.40 244.191  11
   0 -15  -7 2946.38 244.306   9
   0 -15  -7 2137.23 275.244  29
   0 -15  -7 2555.59 203.712  21
   0 -15  -7 2355.67 230.125  23
   0 -15  -9 18638.9 727.490  18
   0 -15  -9 20697.4 743.980   2
   0 -15  -9 20355.8 718.490   1
   0 -15   9 18348.4 718.284  11
   0 -15  -9 16966.8 733.251  31
   0 -15  -9 17735.2 720.028  23
   0 -15  -9 20679.0 738.971   9
   0 -15  -9 17249.9 730.829  29
   0 -15 -11 1663.08 233.493  23
   0 -15 -11 1977.24 257.090  18
   0 -15 -11 2485.61 234.610   1
   0 -15 -11 2920.26 266.288   2
   0 -15 -11 1588.35 277.252  31
   0 -15 -11 1431.41 284.434  29
   0 -15  11 1914.71 212.524  11
   0 -15 -13 3349.22 285.632   2
   0 -15 -13 3392.04 251.957   1
   0 -15  13 2146.32 222.821  11
   0 -15 -13 2253.35 234.666  10
   0 -15  13 2253.52 267.471  10
   0 -15 -13 1591.84 282.774  29
   0 -15 -13 1571.77 300.218  31
   0 -15  15 355.243 233.801  10
   0 -15 -15 44.2412 247.020   2
   0 -15 -15 75.0973 226.063   1
   0 -15 -15 346.207 301.499  31
   0 -15 -15 313.973 187.654  10
   0 -15  15 397.023 208.571  11
   0 -15 -17 1140.73 229.466   2
   0 -15 -17 1169.74 253.245   1
   0 -15  17 659.497 225.661  10
   0 -15  17 659.488 208.427  11
   0 -15  19 17492.3 733.561  12
   0 -15  19 17116.3 696.033  11
   0 -15 -19 20463.5 728.607   1
   0 -15 -19 20244.9 716.752   2
   0 -15  21 12917.3 562.349  11
   0 -15  21 12695.6 598.152  12
   0 -15  23-65.0483 251.586  12
   0 -15  23-8.68883 237.593  13
   0 -15 -23 123.791 232.854   1
   0  15 -25 727.651 271.115  26
   0 -15 -25 601.957 236.400   1
   0  15 -27 194.438 257.907  26
   0  15 -29 1655.95 295.681  26
   0 -15 -29 1801.49 268.336  18
   0  15 -31 1440.07 288.313  26
   0 -15 -31 1822.59 267.434  18
   0  15 -31 1681.10 318.640  19
   0  15 -33 44.9420 260.732  26
   0 -15 -33-14.6355 211.601   1
   0  15 -35-17.6557 244.886  26
   0 -15 -35 108.783 184.047   1
   0  15 -35 254.392 258.319  19
   0  15 -37 250.963 223.738  26
   0  15 -37 17.8515 218.036  32
   0 -15 -37 513.589 171.154   1
   0  15 -37-108.467 234.224  19
   0  15 -39 41.7326 196.629  26
   0  15 -39-80.4745 270.471  22
   0  15 -39-76.1205 192.217  32
   0 -15 -39 203.299 142.594   1
   0  15 -39 103.338 194.343  19
   0  15 -41 2210.22 253.625  22
   0  15 -41 1447.52 188.994  26
   0  15 -43-67.0168 180.453  22
   0  15 -45 285.247 123.230  22
   0 -16   0 26113.0 912.417  29
   0 -16   0 22635.7 848.417   1
   0 -16   0 21928.4 882.296   2
   0 -16   0 24281.0 889.166  18
   0 -16   0 24754.3 887.584   9
   0 -16   0 24310.6 887.942  23
   0 -16  -2 272.140 215.827  23
   0 -16   2 602.837 200.928   2
   0 -16  -2 300.102 212.113   2
   0 -16  -2 218.745 161.056   1
   0 -16  -2 545.982 257.340  29
   0 -16  -2 467.970 231.147  18
   0 -16  -2 517.971 218.709   9
   0 -16   2 727.124 209.995  18
   0 -16  -4 22410.3 885.141  18
   0 -16   4 25282.3 875.252   2
   0 -16  -4 25671.7 866.755   1
   0 -16  -4 25732.2 902.163   2
   0 -16   4 23335.2 883.834  11
   0 -16  -4 26033.6 890.800   9
   0 -16  -4 20794.2 891.645  29
   0 -16  -4 20371.2 871.864  23
   0 -16  -6 4734.05 318.482  18
   0 -16  -6 4653.23 282.526   1
   0 -16  -6 4679.54 322.969   2
   0 -16   6 4759.50 267.614   2
   0 -16   6 5092.91 314.275  11
   0 -16  -6 5612.19 332.030  31
   0 -16  -6 5524.20 326.177   9
   0 -16  -6 5472.07 349.200  29
   0 -16  -6 5109.09 298.386  23
   0 -16  -8 170.717 211.502  23
   0 -16  -8-16.0269 227.851  18
   0 -16  -8 623.171 197.890   1
   0 -16  -8 717.226 235.462   2
   0 -16  -8 108.041 258.131  29
   0 -16  -8-56.1862 243.945  31
   0 -16   8 294.790 211.020  11
   0 -16  -8 492.462 232.464   9
   0 -16  -8 135.903 205.401  12
   0 -16 -10 14543.8 644.540  23
   0 -16 -10 15572.5 659.870  18
   0 -16 -10 19078.3 642.955   1
   0 -16 -10 18799.5 675.960   2
   0 -16 -10 17759.8 660.610   9
   0 -16 -10 14009.3 667.001  29
   0 -16 -10 13869.0 671.041  31
   0 -16 -10 14982.4 629.075  12
   0 -16  10 17214.5 667.128  10
   0 -16  10 16284.7 644.972  11
   0 -16 -12 5684.66 384.095  18
   0 -16 -12 6696.11 357.580  10
   0 -16  12 6248.76 337.249  11
   0 -16  12 7048.61 386.243  10
   0 -16 -12 4937.34 399.030  29
   0 -16 -12 8310.44 390.747   2
   0 -16 -12 7422.76 360.952   1
   0 -16 -12 4641.39 396.873  31
   0 -16 -12 5503.65 348.905  23
   0 -16 -14 6949.30 404.269  18
   0 -16 -14 7938.59 398.367   2
   0 -16 -14 7562.18 371.962   1
   0 -16  14 6986.07 396.361  10
   0 -16 -14 7323.72 377.224  10
   0 -16  14 6886.27 356.194  11
   0 -16 -14 6029.55 435.139  29
   0 -16 -14 6747.85 381.005  23
   0 -16 -14 6295.18 429.702  31
   0 -16 -16 9860.72 405.595   2
   0 -16 -16 9585.91 392.511   1
   0 -16  16 6971.65 419.760  12
   0 -16 -16 5999.29 391.858  18
   0 -16 -16 4911.37 372.323  23
   0 -16 -16 4176.52 415.953  31
   0 -16 -16 6845.02 354.707  10
   0 -16  16 7504.45 387.123  10
   0 -16  16 6938.40 370.285  11
   0 -16 -18 368.068 281.985  18
   0 -16  18 521.390 293.433  12
   0 -16 -18 574.758 249.510   1
   0 -16 -18 346.625 229.423   2
   0 -16 -18 163.027 311.274  31
   0 -16  18 209.886 216.001  10
   0 -16  18 458.323 216.781  11
   0 -16  20 2821.70 315.706  12
   0 -16 -20 2938.04 290.796   1
   0 -16 -20 2452.11 308.968  18
   0 -16  20 2635.83 265.988  11
   0 -16 -22 2509.66 312.145  18
   0 -16 -22 2058.62 276.236   1
   0 -16  22 2577.62 311.547  12
   0 -16  22 2413.44 284.341  13
   0 -16 -24 1973.65 288.477  18
   0 -16 -24 2104.46 274.709   1
   0 -16  24 2206.99 288.425  12
   0 -16 -26 1139.04 279.815  18
   0 -16 -28 858.485 263.860  18
   0 -16 -28 1860.06 264.242   1
   0 -16 -30-24.4647 233.720  18
   0  16 -30 174.970 302.456  19
   0 -16 -30 265.685 231.889   1
   0 -16 -32 1531.40 235.555   1
   0 -16 -34 3125.49 260.004  18
   0  16 -34 2718.48 284.725  26
   0  16 -36 70.4796 224.663  19
   0 -16 -36 445.190 174.187   1
   0  16 -36 201.164 215.357  26
   0  16 -38 721.949 198.022  19
   0  16 -38 576.620 195.115  26
   0  16 -38 722.569 281.091  22
   0  16 -40 217.853 153.038  19
   0  16 -40 198.437 226.756  22
   0  16 -42 198.424 175.670  22
   0  16 -44 141.525 129.827  22
   0 -17  -1 138.805 157.642   1
   0 -17  -1 73.0679 215.446   2
   0 -17   1 248.204 205.576   2
   0 -17   1 648.481 261.268  29
   0 -17  -1 753.675 276.201  29
   0 -17  -1 542.666 185.510  21
   0 -17   1 494.043 192.495  21
   0 -17  -1 471.356 231.583  23
   0 -17  -1 334.645 213.325   9
   0 -17   1 279.040 213.231   9
   0 -17   1 424.530 224.234  18
   0 -17  -1 412.085 236.993  18
   0 -17  -3 17852.8 716.448  18
   0 -17  -3 18908.5 726.050   2
   0 -17  -3 18870.2 687.654   1
   0 -17   3 20025.0 706.511   2
   0 -17  -3 17635.4 740.270  29
   0 -17  -3 20316.5 723.111   9
   0 -17   3 19338.7 722.172  11
   0 -17  -3 16555.6 714.250  23
   0 -17  -3 15950.8 683.272  21
   0 -17  -5 71.0835 223.435  23
   0 -17  -5 386.505 246.649  18
   0 -17  -5-4.05928 187.428   1
   0 -17   5 184.656 183.119   2
   0 -17  -5-62.1587 240.372   2
   0 -17  -5 168.644 267.163  29
   0 -17  -5 351.713 247.347  31
   0 -17  -5 231.316 214.475   9
   0 -17  -5 400.960 238.286  12
   0 -17   5 195.028 227.123  11
   0 -17  -7 4990.77 334.885  23
   0 -17  -7 5133.37 354.864  18
   0 -17  -7 7654.82 370.760   2
   0 -17  -7 7236.99 326.161   1
   0 -17  -7 4442.94 372.662  29
   0 -17  -7 4361.61 357.447  31
   0 -17  -7 6532.01 358.462   9
   0 -17  -7 5455.58 328.920  12
   0 -17   7 5804.41 339.598  11
   0 -17  -9 1351.11 249.591  23
   0 -17  -9 1495.29 274.716  18
   0 -17  -9 1635.27 237.747   1
   0 -17  -9 1719.01 275.366   2
   0 -17  -9 1663.63 281.429  29
   0 -17  -9 1445.79 278.909  31
   0 -17  -9 1494.14 291.152   9
   0 -17  -9 1576.80 277.211  10
   0 -17   9 1761.88 237.135  11
   0 -17   9 1563.59 288.282  10
   0 -17  -9 1611.35 235.050  12
   0 -17 -11 1504.48 240.154   1
   0 -17 -11 1805.34 275.464   2
   0 -17 -11 695.627 299.406  29
   0 -17 -11 458.905 294.046  31
   0 -17 -11 1221.19 276.610  18
   0 -17  11 1094.30 281.920  10
   0 -17  11 828.684 236.972  11
   0 -17 -11 1300.55 249.697  10
   0 -17 -11 649.235 237.005  23
   0 -17 -13 2206.95 267.026  23
   0 -17 -13 2646.48 267.099   1
   0 -17 -13 2488.62 287.734   2
   0 -17 -13 2015.51 343.383  29
   0 -17 -13 1928.36 338.865  31
   0 -17  13 2523.14 258.670  11
   0 -17  13 1978.51 291.266  10
   0 -17 -13 2247.22 264.988  10
   0 -17 -13 2287.13 294.738  18
   0 -17 -15 1963.04 312.441  18
   0 -17 -15 2573.49 271.266   1
   0 -17 -15 2761.86 277.642   2
   0 -17 -15 1910.20 277.040  23
   0 -17  15 2363.19 286.880  10
   0 -17 -15 2376.45 251.882  10
   0 -17  15 2431.44 258.773  11
   0 -17  15 1837.74 333.036  12
   0 -17 -15 1716.77 353.692  31
   0 -17 -17-57.8265 239.959  23
   0 -17 -17-144.445 341.130  31
   0 -17  17 18.8647 229.216  11
   0 -17  17 87.0515 304.772  12
   0 -17  17-94.3832 243.219  10
   0 -17 -17 49.6631 231.982   2
   0 -17 -17 85.2048 253.413   1
   0 -17 -17 48.0291 286.922  18
   0 -17 -19 259.125 293.683  18
   0 -17  19 145.984 224.897  11
   0 -17  19 417.429 294.879  12
   0 -17  19 353.834 227.690  10
   0 -17 -19 554.899 254.214   1
   0 -17 -19 129.689 252.010  23
   0 -17  21 661.138 277.706  13
   0 -17  21 685.157 296.828  12
   0 -17 -21 820.063 251.503   1
   0 -17 -21 795.342 293.847  18
   0 -17 -21 671.442 251.044  23
   0 -17  21 623.996 232.838  11
   0 -17  23 811.641 276.080  12
   0 -17  23 1252.77 273.650  13
   0 -17 -23 693.610 277.620  18
   0 -17 -25 169.088 260.525  18
   0 -17  25-25.4087 241.987  12
   0 -17 -27 934.486 248.329   1
   0 -17 -27 933.700 267.524  18
   0 -17 -29 1094.60 247.777   1
   0 -17 -29 815.224 246.864  18
   0 -17 -31 2424.08 254.489   1
   0 -17 -33 11.3917 200.928   1
   0  17 -33 55.1281 252.019  19
   0 -17 -33 112.904 195.182  18
   0 -17 -35 402.187 179.872   1
   0  17 -35 4.77707 223.995  19
   0 -17 -37 2824.81 195.366   1
   0  17 -37 1569.58 222.645  19
   0  17 -39 129.176 229.097  22
   0  17 -39 134.777 158.430  19
   0  17 -41 63.3589 180.185  22
   0  17 -43 43.5090 121.094  22
   0 -18   0 9056.01 444.050  18
   0 -18   0 10171.9 455.652  11
   0 -18   0 7581.99 467.216  29
   0 -18   0 7937.12 404.020  21
   0 -18   0 10242.2 451.189   2
   0 -18   0 10771.7 458.466   9
   0 -18  -2 5677.93 353.183  18
   0 -18  -2 5358.32 380.641  12
   0 -18   2 6314.37 373.567  11
   0 -18   2 5649.09 392.398  29
   0 -18  -2 5220.49 390.421  29
   0 -18   2 6034.93 326.879  21
   0 -18  -2 5267.47 362.502  23
   0 -18  -2 5188.42 310.333  21
   0 -18  -2 5907.92 364.924   2
   0 -18  -2 5921.89 297.600   1
   0 -18   2 6151.61 336.237   2
   0 -18   2 6380.73 345.703   9
   0 -18  -2 6114.06 350.337   9
   0 -18  -4 17629.0 655.159   9
   0 -18  -4 15717.2 661.377  18
   0 -18  -4 15368.4 668.867  12
   0 -18   4 15964.3 666.110  11
   0 -18   4 16075.1 705.376  10
   0 -18  -4 14833.1 678.510  29
   0 -18   4 15025.8 672.327  29
   0 -18  -4 14271.9 640.747  23
   0 -18  -4 17576.4 618.769   1
   0 -18  -4 17187.7 668.507   2
   0 -18   4 16037.8 624.695   2
   0 -18  -4 13627.4 656.728  31
   0 -18  -6 1007.88 264.418   9
   0 -18  -6 532.057 267.930  18
   0 -18  -6 812.484 248.804  12
   0 -18   6 647.938 261.511  11
   0 -18  -6 827.906 275.807  10
   0 -18   6 608.006 311.514  10
   0 -18  -6 325.820 302.709  29
   0 -18  -6 139.188 237.742  23
   0 -18   6 1316.29 191.599   2
   0 -18  -6 1400.48 262.324   2
   0 -18  -6 1710.37 211.060   1
   0 -18  -6 293.794 268.234  31
   0 -18  -8 354.014 275.046   9
   0 -18  -8 321.619 226.735  23
   0 -18  -8 259.102 222.502  12
   0 -18   8 301.048 288.980  10
   0 -18  -8 413.222 273.345  10
   0 -18   8 242.097 243.443  11
   0 -18  -8 109.208 303.326  29
   0 -18  -8 144.440 282.739  31
   0 -18  -8 139.348 255.333  18
   0 -18  -8 611.806 266.129   2
   0 -18  -8 375.716 204.881   1
   0 -18 -10 5001.13 361.462  18
   0 -18 -10 4528.19 333.651  23
   0 -18 -10 5339.69 366.311  10
   0 -18  10 5294.42 388.439  10
   0 -18  10 5285.46 342.584  11
   0 -18 -10 4964.28 317.528  12
   0 -18 -10 4304.18 382.117  29
   0 -18 -10 3818.05 381.680  31
   0 -18 -10 6541.22 331.264   1
   0 -18 -10 6411.50 365.852   2
   0 -18 -12 1922.11 297.695  18
   0 -18 -12 1629.60 264.428  23
   0 -18 -12 1996.97 284.561  10
   0 -18  12 2037.29 310.752  10
   0 -18  12 1822.09 256.841  11
   0 -18  12 1519.92 339.273  12
   0 -18 -12 1313.62 317.431  29
   0 -18 -12 1241.08 319.393  31
   0 -18 -12 2971.34 284.800   2
   0 -18 -12 2874.49 269.949   1
   0 -18 -14 1877.81 324.520  18
   0 -18  14 2508.37 338.426  12
   0 -18 -14 1557.46 267.416  23
   0 -18  14 2864.91 320.277  10
   0 -18  14 2420.85 279.192  11
   0 -18 -14 2483.86 275.961  10
   0 -18 -14 3371.48 295.765   2
   0 -18 -14 2984.62 288.339   1
   0 -18 -14 1495.65 352.870  31
   0 -18 -14 1347.09 365.877  29
   0 -18 -16 203.064 254.295  23
   0 -18 -16-44.0386 344.625  31
   0 -18  16 255.243 244.639  11
   0 -18  16 139.236 315.612  12
   0 -18 -16-138.664 222.208  10
   0 -18  16-32.8974 258.691  10
   0 -18 -16-71.1110 257.298   1
   0 -18 -16-96.0192 284.744  18
   0 -18 -18 2416.87 333.929  18
   0 -18  18 2680.26 282.272  11
   0 -18  18 2842.38 366.538  12
   0 -18  18 3011.44 291.601  10
   0 -18 -18 2081.36 287.834  23
   0 -18  20 14717.5 639.809  13
   0 -18  20 15398.9 665.369  12
   0 -18 -20 13242.3 651.805  18
   0 -18  20 14757.2 618.317  11
   0 -18 -22-111.578 289.409  18
   0 -18  22 139.798 270.479  12
   0 -18  22 276.958 270.021  13
   0 -18 -24 3154.46 330.320  18
   0 -18  24 3429.36 318.387  13
   0 -18  24 3883.27 333.389  12
   0 -18 -24 4341.93 314.390   1
   0 -18 -26 2743.67 278.423   1
   0 -18 -26 1432.86 276.854  18
   0 -18 -28 283.130 232.660   1
   0 -18 -28 103.417 234.633  18
   0 -18 -30 463.214 228.294   1
   0 -18 -32 212.434 205.318   1
   0 -18 -32-14.8131 200.955  18
   0  18 -32 2.67190 248.389  19
   0 -18 -34 1148.38 187.011   1
   0  18 -34 650.061 227.026  19
   0 -18 -36 2060.06 180.788   1
   0  18 -36 500.962 195.961  19
   0  18 -38-31.5326 220.391  22
   0  18 -38 92.6819 148.698  19
   0  18 -40 231.987 174.440  22
   0 -19  -1 17227.6 724.853  12
   0 -19   1 17273.1 745.472  12
   0 -19  -1 15631.5 693.364  18
   0 -19  -1 18194.3 751.119  10
   0 -19   1 18254.8 721.032  11
   0 -19  -1 16602.5 716.550  11
   0 -19   1 18068.9 767.611  10
   0 -19  -1 13759.0 709.963  29
   0 -19   1 14048.6 726.001  29
   0 -19   1 14992.6 665.039  21
   0 -19   1 19599.5 700.505   2
   0 -19  -1 18994.3 694.780   2
   0 -19  -1 18732.7 714.023   9
   0 -19   1 19588.4 710.555   9
   0 -19  -3 15621.6 606.811   9
   0 -19   3 16320.5 623.297   9
   0 -19  -3 13946.7 604.852  18
   0 -19  -3 12854.2 625.471  12
   0 -19   3 14820.9 669.098  12
   0 -19   3 15337.7 619.288  11
   0 -19   3 15084.8 669.983  10
   0 -19  -3 13508.8 611.545  11
   0 -19  -3 13626.0 654.684  10
   0 -19  -3 12570.7 618.583  29
   0 -19   3 13312.7 630.681  29
   0 -19   3 13388.4 574.094  21
   0 -19  -3 12765.7 592.513  23
   0 -19  -3 14004.2 601.329   2
   0 -19   3 13946.4 574.706   2
   0 -19  -3 14076.6 555.108   1
   0 -19  -3 11755.0 605.996  31
   0 -19  -5 16954.6 659.798   9
   0 -19  -5 15436.9 646.014  18
   0 -19   5 15663.4 695.464  12
   0 -19  -5 15056.4 651.277  12
   0 -19  -5 15322.6 683.322  10
   0 -19   5 15360.6 694.917  10
   0 -19   5 15611.0 652.059  11
   0 -19  -5 13722.0 667.522  29
   0 -19   5 12397.6 669.231  29
   0 -19  -5 13492.7 631.176  23
   0 -19  -5 17231.7 656.010   2
   0 -19  -5 18029.6 611.374   1
   0 -19  -5 12222.4 646.492  31
   0 -19  -7 61.1061 291.976   9
   0 -19  -7 69.4870 260.217  23
   0 -19  -7-127.701 281.338  18
   0 -19   7 80.5722 346.464  12
   0 -19  -7 9.39128 242.989  12
   0 -19  -7 7.30897 296.436  10
   0 -19   7 147.611 254.044  11
   0 -19   7-177.443 302.192  10
   0 -19  -7 232.151 313.164  29
   0 -19  -7 3.08250 259.483   2
   0 -19  -7-35.9523 209.345   1
   0 -19  -7 144.241 286.415  31
   0 -19  -9 3128.42 336.249  18
   0 -19  -9 2568.11 349.670  31
   0 -19  -9 2754.42 305.351  23
   0 -19  -9 3395.53 329.300  10
   0 -19   9 3247.63 343.058  10
   0 -19   9 2909.67 306.106  11
   0 -19  -9 2539.99 368.918  29
   0 -19  -9 3738.28 277.307   1
   0 -19  -9 3956.82 318.572   2
   0 -19   9 3183.27 397.098  12
   0 -19  -9 3085.50 286.970  12
   0 -19  11-44.7016 303.641  10
   0 -19 -11 64.9510 264.529  10
   0 -19 -11 34.6522 289.937  18
   0 -19  11 86.4152 353.123  12
   0 -19 -11 97.1191 254.542  23
   0 -19  11 171.280 250.374  11
   0 -19 -11 214.476 228.429   1
   0 -19 -11 98.6231 252.754   2
   0 -19 -11-41.8124 322.276  31
   0 -19 -11 140.029 338.583  29
   0 -19 -13 3442.00 359.378  18
   0 -19 -13 2674.86 390.926  31
   0 -19  13 3973.55 408.392  12
   0 -19 -13 2823.80 321.996  23
   0 -19 -13 4018.62 322.241  10
   0 -19  13 3981.82 349.140  10
   0 -19  13 4191.10 322.928  11
   0 -19 -13 5286.33 344.412   2
   0 -19 -13 5426.96 324.530   1
   0 -19 -13 2792.36 414.421  29
   0 -19  15 4061.09 327.482  10
   0 -19 -15 4217.84 314.439  10
   0 -19 -15 1972.52 377.746  31
   0 -19  15 3932.84 310.508  11
   0 -19  15 3701.24 402.216  12
   0 -19 -15 5147.37 318.425   1
   0 -19 -15 2600.27 306.671  23
   0 -19 -15 3196.76 365.601  18
   0 -19 -17 9722.21 546.398  18
   0 -19  17 11307.5 509.913  11
   0 -19  17 11504.6 581.525  12
   0 -19  17 11405.6 527.506  10
   0 -19 -17 13821.5 525.325   1
   0 -19 -17 8483.34 505.284  23
   0 -19  19 72.8075 240.614  11
   0 -19 -19-2.75123 212.546  11
   0 -19  19 46.9283 286.736  13
   0 -19  19-86.5614 329.719  12
   0 -19  19 35.2185 256.009  10
   0 -19 -19-40.3843 306.898  18
   0 -19 -19 99.0306 241.586  23
   0 -19  21 10071.8 487.277  11
   0 -19 -21 9035.28 529.705  18
   0 -19  21 10120.6 541.944  12
   0 -19  21 9666.80 524.716  13
   0 -19 -23 1068.67 254.830   1
   0 -19  23 561.875 284.565  12
   0 -19 -23 348.385 264.209  18
   0 -19  23 545.535 270.610  13
   0 -19 -25 4558.79 364.943  18
   0 -19  25 5589.03 366.200  12
   0 -19 -27 20861.8 811.735   1
   0 -19 -29 5451.37 309.453   1
   0 -19 -29 3100.23 299.627  18
   0 -19 -31 798.073 204.856   1
   0 -19 -31 397.662 203.760  18
   0  19 -31 442.800 246.807  19
   0 -19 -33 154.019 180.082   1
   0  19 -33 169.967 217.660  19
   0 -19 -35 2994.22 201.603   1
   0  19 -35 1921.19 217.938  19
   0  19 -37 312.646 221.935  22
   0  19 -37 432.329 148.189  19
   0  19 -39 549.578 180.486  22
   0 -20   0 1451.62 281.718  31
   0 -20   0 1578.07 353.510  10
   0 -20   0 1573.56 299.596  11
   0 -20   0 1466.53 339.945  29
   0 -20   0 1248.44 296.121   9
   0 -20   0 1478.64 238.974   2
   0 -20   0 1102.01 320.723  12
   0 -20  -2 5372.45 382.366  12
   0 -20   2 5398.81 434.790  12
   0 -20  -2 4806.17 364.935  31
   0 -20   2 5509.06 395.459  11
   0 -20  -2 5017.14 406.748  10
   0 -20   2 5361.64 444.757  10
   0 -20  -2 5421.25 382.123  11
   0 -20  -2 5145.79 418.199  29
   0 -20   2 5401.00 414.727  29
   0 -20   2 5781.53 366.947   9
   0 -20  -2 5385.87 376.197   9
   0 -20  -2 4689.83 343.220   2
   0 -20   2 4995.24 313.477  21
   0 -20   4 2540.90 261.526  21
   0 -20  -4 3078.42 322.501  12
   0 -20   4 3356.17 370.825  12
   0 -20  -4 3154.03 326.457  18
   0 -20  -4 2620.89 367.377  10
   0 -20   4 2974.12 341.444  11
   0 -20  -4 3058.46 340.196  11
   0 -20   4 2842.93 390.376  10
   0 -20  -4 2699.55 362.567  29
   0 -20   4 2409.29 375.480  29
   0 -20  -4 2825.19 300.698   2
   0 -20  -4 2977.35 238.681   1
   0 -20  -4 2611.32 337.099  31
   0 -20   4 3231.51 324.996   9
   0 -20  -4 3071.99 334.126   9
   0 -20  -6 7232.71 411.246   9
   0 -20   6 7174.51 407.084   9
   0 -20   6 5473.10 355.792  21
   0 -20  -6 5386.49 400.272  23
   0 -20  -6 5770.03 402.973  18
   0 -20   6 6090.14 448.422  12
   0 -20  -6 6082.28 393.790  12
   0 -20  -6 6428.63 437.735  10
   0 -20   6 6046.78 457.173  10
   0 -20   6 6740.53 414.107  11
   0 -20  -6 6444.20 407.310  11
   0 -20   6 4907.10 440.714  29
   0 -20  -6 5435.50 444.892  29
   0 -20  -6 5022.44 408.205  31
   0 -20  -6 6867.04 396.737   2
   0 -20  -6 7158.86 344.309   1
   0 -20  -8 10484.4 501.133   9
   0 -20  -8 6935.67 463.060  23
   0 -20  -8 8606.99 476.281  18
   0 -20  -8 6346.40 488.441  31
   0 -20   8 9853.77 521.581  10
   0 -20  -8 9108.96 504.644  10
   0 -20  -8 9007.77 482.266  11
   0 -20   8 8758.97 471.600  11
   0 -20   8 6904.88 490.740  29
   0 -20  -8 10454.6 426.821   1
   0 -20  -8 11343.0 475.696   2
   0 -20  -8 8456.70 449.194  12
   0 -20   8 9523.44 545.749  12
   0 -20  -8 6642.75 498.852  29
   0 -20 -10 875.466 302.484  10
   0 -20  10 770.078 315.652  10
   0 -20 -10 928.428 270.371  23
   0 -20 -10 432.478 306.502  18
   0 -20  10 997.092 362.519  12
   0 -20  10 929.911 274.812  11
   0 -20 -10 1042.54 273.270  11
   0 -20 -10 1191.51 360.726  29
   0 -20 -10 638.988 225.721   1
   0 -20 -10 874.024 338.321  31
   0 -20 -12 7137.59 444.827  18
   0 -20 -12 5338.19 461.220  31
   0 -20  12 7526.41 495.942  12
   0 -20 -12 8544.65 400.060   1
   0 -20 -12 7811.30 432.717  10
   0 -20  12 8209.77 461.706  10
   0 -20  12 7823.15 421.356  11
   0 -20 -12 7090.26 414.724  11
   0 -20 -12 6492.72 489.056  29
   0 -20 -12 6006.15 405.573  23
   0 -20 -14 48.3556 320.375  18
   0 -20 -14 136.481 352.509  31
   0 -20  14 248.917 268.563  11
   0 -20 -14 273.198 250.404  11
   0 -20 -14 68.7918 271.879  23
   0 -20  14 186.561 300.668  10
   0 -20 -14 154.903 247.203  10
   0 -20 -14 32.4650 245.419   1
   0 -20  14 59.9776 356.519  12
   0 -20  16-15.3062 250.561  11
   0 -20 -16-185.785 248.419  11
   0 -20 -16-63.5302 293.961  18
   0 -20 -16-147.172 231.526  10
   0 -20  16-142.239 267.741  10
   0 -20 -16 6.43477 258.626  23
   0 -20  16 71.7098 346.932  12
   0 -20  18 15068.2 677.019  12
   0 -20  18 14437.6 649.705  13
   0 -20 -18 13957.6 597.852  11
   0 -20  18 15032.9 618.928  11
   0 -20 -18 13479.4 637.196  18
   0 -20  18 15181.6 633.714  10
   0 -20 -20 1244.34 260.190   1
   0 -20  20 894.265 295.614  13
   0 -20 -20 759.052 301.431  18
   0 -20  20 1123.31 316.184  12
   0 -20  20 1204.27 258.092  11
   0 -20  22 9605.95 512.684  13
   0 -20  22 10136.2 536.330  12
   0 -20 -22 9013.51 510.390  18
   0 -20 -24 1384.90 276.799  18
   0 -20 -24 2867.75 286.616   1
   0 -20 -26 2677.63 270.296   1
   0 -20  26 1544.95 261.264  12
   0 -20 -28 1595.29 259.222  18
   0 -20 -28 2577.68 257.297   1
   0  20 -30 54.7554 236.591  19
   0 -20 -30 498.070 211.445  18
   0 -20 -30 701.783 203.868   1
   0  20 -32 2.12010 204.931  19
   0 -20 -32 140.125 179.951  18
   0 -20 -32 141.417 177.096   1
   0 -20 -34 840.323 164.060   1
   0  20 -34 648.366 184.783  19
   0  20 -36 238.251 138.940  19
   0  20 -38-4.12441 159.750  22
   0 -21  -1 42.6612 308.771  11
   0 -21   1-14.2201 313.765  11
   0 -21   1-108.978 322.915  29
   0 -21  -1 104.608 315.603  29
   0 -21   1 246.944 327.604  12
   0 -21  -1 282.296 312.063  12
   0 -21  -1 230.205 288.912  31
   0 -21  -1-94.2068 352.866  10
   0 -21   1 103.968 260.128   9
   0 -21  -1 341.786 286.063   9
   0 -21   1-181.593 351.464  10
   0 -21  -3 17827.3 724.305  10
   0 -21   3 17800.1 694.658  11
   0 -21   3 16445.4 745.521  10
   0 -21  -3 16575.2 693.140  11
   0 -21   3 12284.1 700.890  29
   0 -21  -3 12774.8 703.027  29
   0 -21  -3 15758.9 701.722  12
   0 -21   3 16396.6 720.441  12
   0 -21   3 18413.0 681.259   9
   0 -21  -3 18573.1 695.439   9
   0 -21  -3 11124.1 670.000  31
   0 -21   5 15400.9 720.517  21
   0 -21   5 19691.5 825.123  12
   0 -21  -5 19726.2 772.952  12
   0 -21  -5 18279.8 768.489  18
   0 -21   5 20925.8 783.971  11
   0 -21  -5 21007.7 809.523  10
   0 -21  -5 19964.8 781.654  11
   0 -21   5 21091.0 814.427  10
   0 -21  -5 14833.8 773.177  29
   0 -21   5 14508.9 786.902  29
   0 -21  -5 13144.3 760.602  31
   0 -21   5 22463.7 775.791   9
   0 -21  -5 23197.9 793.033   9
   0 -21   7 6337.68 385.170   9
   0 -21  -7 5680.96 416.521   9
   0 -21   7 4743.52 334.515  21
   0 -21  -7 4508.58 399.079  18
   0 -21  -7 3857.19 414.225  29
   0 -21   7 5371.33 440.275  12
   0 -21  -7 4865.02 360.252  12
   0 -21  -7 5040.01 392.663  11
   0 -21   7 5417.24 423.719  10
   0 -21   7 5496.35 370.681  11
   0 -21  -7 5754.60 406.521  10
   0 -21   7 3751.21 413.057  29
   0 -21  -7 6684.68 325.624   1
   0 -21  -7 3517.55 397.167  31
   0 -21   9 554.515 338.647  10
   0 -21  -9 478.585 307.460  10
   0 -21   9 76.0442 356.856  12
   0 -21  -9 460.166 294.119  18
   0 -21  -9 473.544 283.784  11
   0 -21   9 588.256 284.501  11
   0 -21  -9 609.817 246.065  12
   0 -21  -9 367.129 335.359  29
   0 -21   9 316.772 340.176  29
   0 -21   9 394.975 251.465  21
   0 -21  -9 535.271 286.139  23
   0 -21  -9 403.880 220.517   1
   0 -21  -9 570.363 320.269  31
   0 -21 -11 746.427 292.616  23
   0 -21  11 714.307 386.884  12
   0 -21 -11 663.684 304.236  18
   0 -21  11 765.109 271.085  11
   0 -21 -11 1078.14 287.977  11
   0 -21  11 887.881 341.463  29
   0 -21  11 736.970 317.303  10
   0 -21 -11 1068.09 287.758  10
   0 -21 -11 907.046 377.103  29
   0 -21 -11 915.895 342.351  31
   0 -21 -13 1313.53 366.502  31
   0 -21  13 3362.97 319.296  11
   0 -21 -13 2882.72 305.334  11
   0 -21 -13 2454.26 354.478  18
   0 -21 -13 3183.42 314.747  10
   0 -21  13 3084.69 359.789  10
   0 -21  13 2927.78 413.122  12
   0 -21 -13 1919.42 301.884  23
   0 -21 -15 671.176 309.763  18
   0 -21  15 884.351 272.499  11
   0 -21 -15 381.438 247.561  11
   0 -21 -15 261.454 261.224  23
   0 -21 -15 458.183 238.424  10
   0 -21  15 535.028 297.768  10
   0 -21 -15 973.029 243.641   1
   0 -21  15 679.188 363.604  12
   0 -21  15 657.113 339.420  13
   0 -21  17 682.146 327.654  12
   0 -21  17 411.850 318.288  13
   0 -21 -17 305.135 224.791  11
   0 -21  17 230.639 258.422  11
   0 -21 -17 405.370 311.347  18
   0 -21  17 704.312 279.815  10
   0 -21 -17 331.723 249.005  23
   0 -21 -17 753.478 254.877   1
   0 -21  19 2705.25 347.355  13
   0 -21  19 3066.37 350.164  12
   0 -21 -19 2049.33 318.311  18
   0 -21  19 2958.45 287.533  11
   0 -21 -21 221.753 250.114   1
   0 -21  21 203.385 281.335  13
   0 -21 -21-35.2456 270.909  18
   0 -21  21-500.354 288.620  12
   0 -21 -23 171.122 237.130   1
   0 -21  25 1686.39 266.388  12
   0 -21 -25 1163.50 272.682  18
   0 -21 -27 2786.08 293.369  18
   0 -21 -27 4926.96 293.450   1
   0  21 -29 1241.86 252.903  19
   0 -21 -29 1507.48 231.421  18
   0  21 -31 73.7161 199.704  19
   0 -21 -31 43.0238 172.636  18
   0 -21 -31 142.237 173.513   1
   0 -21 -33 1301.06 169.945   1
   0  21 -33 766.613 173.405  19
   0  21 -35 827.108 134.505  19
   0  21 -37-114.856 160.151  22
   0 -22   0 487.220 330.036  29
   0 -22   0 1325.74 336.549  12
   0 -22   0 1634.34 298.425   9
   0 -22   0 1523.75 378.583  10
   0 -22   0 1153.61 319.340  11
   0 -22  -2 497.279 303.095  11
   0 -22   2 227.723 287.850  11
   0 -22  -2 320.976 338.700  29
   0 -22   2 193.422 345.758  29
   0 -22  -2 304.564 313.168  12
   0 -22   2 155.256 343.496  12
   0 -22  -2 177.344 291.777  31
   0 -22   2 201.717 277.041   9
   0 -22  -2 113.363 301.092   9
   0 -22  -2 504.828 356.639  10
   0 -22   2 8.96967 345.216  10
   0 -22   4 356.854 312.772  11
   0 -22  -4 306.991 291.923  11
   0 -22  -4 613.102 328.046  29
   0 -22   4 431.143 348.026  29
   0 -22  -4 212.228 297.576  12
   0 -22   4 115.143 343.108  12
   0 -22  -4 281.309 304.346  31
   0 -22  -4 266.252 351.930  10
   0 -22  -4 624.404 307.711   9
   0 -22   4 148.520 286.299   9
   0 -22   4 474.975 348.349  10
   0 -22   6 508.797 283.667  11
   0 -22  -6 644.458 280.543  12
   0 -22  -6 681.547 311.734  11
   0 -22  -6 780.920 369.680  29
   0 -22   6 331.841 342.001  29
   0 -22   6 180.688 366.623  12
   0 -22   6 455.891 277.194   9
   0 -22  -6 253.865 312.795  10
   0 -22   6 323.690 359.987  10
   0 -22  -6 443.880 297.586   9
   0 -22  -6 555.861 321.881  31
   0 -22   8-56.4223 228.430  21
   0 -22   8 164.643 379.245  12
   0 -22  -8 91.5898 309.875  18
   0 -22   8 396.752 285.361  11
   0 -22  -8 407.977 255.220  12
   0 -22  -8 476.399 297.008  11
   0 -22  -8 324.593 357.550  29
   0 -22   8 120.038 345.022  29
   0 -22  -8 150.688 327.378  31
   0 -22   8 602.843 329.125  10
   0 -22   8 406.976 292.628   9
   0 -22  -8 311.160 313.781  10
   0 -22 -10 6679.65 421.682  10
   0 -22  10 7059.93 443.837  10
   0 -22  10 7771.63 412.310   9
   0 -22  10 5361.43 366.961  21
   0 -22 -10 5962.22 430.248  18
   0 -22 -10 4737.66 464.701  29
   0 -22 -10 5984.86 382.499  13
   0 -22  10 6008.85 484.736  12
   0 -22 -10 6528.85 404.086  11
   0 -22  10 6720.29 398.173  11
   0 -22  10 4555.05 441.238  29
   0 -22 -10 7740.38 361.440   1
   0 -22 -10 4237.81 432.469  31
   0 -22  12 614.957 256.591  21
   0 -22 -12 298.385 329.128  31
   0 -22 -12 676.316 300.439  18
   0 -22 -12 883.152 275.641  11
   0 -22  12 1485.51 289.169  11
   0 -22  12 680.754 354.630  29
   0 -22  12 721.069 314.512  10
   0 -22 -12 820.709 277.849  10
   0 -22 -12 859.656 240.667   1
   0 -22  12 1121.05 377.218  12
   0 -22 -14 2129.42 328.400  18
   0 -22 -14 1935.46 272.478  11
   0 -22  14 2167.60 287.189  11
   0 -22  14 1496.39 349.200  29
   0 -22  14 2449.54 339.708  10
   0 -22 -14 2056.75 282.828  10
   0 -22 -14 3152.21 276.142   1
   0 -22  14 1948.98 365.443  13
   0 -22  14 2304.25 382.429  12
   0 -22  16 7385.27 460.880  12
   0 -22  16 6306.23 439.699  13
   0 -22 -16 6123.25 364.027  11
   0 -22  16 6012.53 380.774  11
   0 -22  16 4844.55 443.368  29
   0 -22  16 6530.83 402.888  10
   0 -22 -16 5288.27 419.705  18
   0 -22 -16 8018.75 381.292   1
   0 -22  18 405.187 320.201  12
   0 -22  18 149.755 306.655  29
   0 -22 -18 136.345 240.828   1
   0 -22 -18 68.3372 281.075  18
   0 -22  18 498.999 316.230  13
   0 -22 -20 2686.93 275.884   1
   0 -22  22 1050.51 291.383  12
   0 -22  22 889.593 275.431  13
   0 -22 -22 1589.09 247.216   1
   0 -22  24 2475.72 292.390  12
   0 -22 -24 2099.69 282.883  18
   0 -22  24 2100.67 280.285  13
   0 -22  26 531.934 286.430  29
   0 -22 -26 1215.79 214.947   1
   0 -22  26 910.134 229.187  12
   0 -22 -26 917.099 237.842  18
   0 -22 -28 1121.56 203.558   1
   0 -22  28 436.580 259.078  29
   0  22 -28 583.608 225.765  19
   0 -22 -28 483.396 210.163  18
   0 -22 -30 192.657 167.520   1
   0 -22  30 262.573 222.701  29
   0  22 -30 27.3779 187.542  19
   0 -22 -30 262.615 171.759  18
   0  22 -32 96.3290 153.998  19
   0 -22 -32 97.2074 142.478   1
   0  22 -36 149.069 131.202  22
   0 -23  -1 1393.88 346.874  29
   0 -23   1 1450.60 361.348  29
   0 -23  -1 1621.91 331.536  11
   0 -23   1 1966.59 330.728  11
   0 -23  -1 1806.39 340.502  12
   0 -23   1 1818.83 352.470  12
   0 -23   1 1474.17 371.486  10
   0 -23  -1 1608.15 374.603  10
   0 -23   1 2055.21 317.948   9
   0 -23  -1 1563.70 321.198   9
   0 -23   3 698.010 343.012  29
   0 -23  -3 313.771 347.676  29
   0 -23  -3 402.476 296.358  12
   0 -23   3 200.110 303.698  11
   0 -23  -3-7.50431 302.958  11
   0 -23   3-65.4631 346.437  12
   0 -23   3 64.3183 280.401   9
   0 -23  -3 305.970 306.092   9
   0 -23  -3-21.8022 328.966  10
   0 -23   3 234.958 356.215  10
   0 -23  -5 1948.51 325.194  31
   0 -23  -5 1135.93 310.127  11
   0 -23   5 1480.12 317.090  11
   0 -23  -5 1514.19 286.715  12
   0 -23   5 1358.39 354.503  29
   0 -23  -5 1785.53 365.590  29
   0 -23   5 1355.40 366.701  10
   0 -23  -5 780.355 332.592  10
   0 -23   5 1424.58 298.358   9
   0 -23   5 1032.14 358.556  12
   0 -23  -7 939.493 347.354  29
   0 -23  -7 1510.15 300.289  13
   0 -23   7 1321.80 383.169  12
   0 -23  -7 1263.90 304.028  11
   0 -23   7 1487.13 289.529  11
   0 -23  -7 1217.13 263.195  12
   0 -23   7 1074.39 351.369  29
   0 -23   7 1758.06 287.320   9
   0 -23   7 1748.70 361.091  10
   0 -23  -7 1441.42 329.278  10
   0 -23  -7 699.823 317.904  31
   0 -23  -9 1564.15 338.187  31
   0 -23  -9 2112.21 291.187  13
   0 -23   9 2240.27 373.933  12
   0 -23  -9 1537.94 361.399  29
   0 -23   9 1598.30 352.277  29
   0 -23   9 1940.50 309.299   9
   0 -23  -9 2033.97 316.801  10
   0 -23   9 1835.12 365.533  10
   0 -23  -9 2039.18 308.934  11
   0 -23   9 2092.01 295.384  11
   0 -23  -9 2544.06 238.487   1
   0 -23  11 356.636 233.321  21
   0 -23 -11 304.304 314.753  31
   0 -23 -11 319.019 297.341  18
   0 -23 -11 95.2567 273.318  11
   0 -23  11 444.358 276.854  11
   0 -23  11 329.588 334.994  29
   0 -23  11 511.084 318.743  10
   0 -23  11 342.405 284.146   9
   0 -23 -11 478.770 280.083  10
   0 -23 -11 329.413 214.169   1
   0 -23  11 545.057 352.655  13
   0 -23  11-111.380 364.524  12
   0 -23  13 2150.79 370.586  13
   0 -23 -13 2127.54 313.625  18
   0 -23 -13 2126.65 291.731  11
   0 -23  13 2199.34 382.852  12
   0 -23  13 2352.84 298.530  11
   0 -23  13 1645.75 356.748  29
   0 -23  13 2346.45 324.212  10
   0 -23  13 2565.96 304.831   9
   0 -23 -13 2645.64 291.532  10
   0 -23  13 2084.02 271.080  21
   0 -23 -13 2489.71 257.020   1
   0 -23 -15 3.57605 282.658  18
   0 -23 -15 358.093 227.261   1
   0 -23  15-153.032 331.968  29
   0 -23  15-145.050 323.955  13
   0 -23  15-25.0015 327.675  12
   0 -23 -17-141.747 218.279  11
   0 -23 -17 39.8390 223.228   1
   0 -23  19 863.012 307.475  12
   0 -23 -19 1422.00 241.345   1
   0 -23  19 833.041 295.059  13
   0 -23 -21-156.119 267.642  18
   0 -23 -21 125.526 215.245   1
   0 -23  21-23.0153 272.502  12
   0 -23  21-18.5714 303.056  29
   0 -23  21-188.583 274.026  13
   0 -23 -23 347.654 243.014  18
   0 -23 -23 291.643 207.923   1
   0 -23  23 212.691 251.922  12
   0 -23  23 193.721 288.959  29
   0 -23  23 84.4217 240.811  13
   0 -23  25 31.3188 217.545  12
   0 -23 -25-185.300 196.878   1
   0 -23  25-141.457 268.846  29
   0 -23 -25-89.1502 223.428  18
   0 -23 -27 760.066 184.140   1
   0 -23  27 482.119 253.324  29
   0 -23  27 821.081 188.780  12
   0  23 -27 751.823 220.111  19
   0  23 -29 367.529 172.489  19
   0 -23 -29 258.802 157.433   1
   0 -23  29 490.534 220.619  29
   0 -23  31 119.422 187.463   9
   0  23 -31-2.40973 135.443  19
   0 -23  33-48.3361 142.052   9
   0 -24   0 5653.23 390.223   9
   0 -24   0 5497.74 421.475  10
   0 -24   0 4808.15 416.555  13
   0 -24   0 4414.06 401.413  12
   0 -24   0 4989.92 386.796  11
   0 -24  -2 185.656 341.927  10
   0 -24   2 332.503 357.117  10
   0 -24   2 184.223 290.498   9
   0 -24  -2 225.462 303.641   9
   0 -24  -2 60.2657 312.456  13
   0 -24   2 180.581 351.768  13
   0 -24   2 319.629 344.539  29
   0 -24  -2-47.2332 338.603  29
   0 -24   2 138.661 302.982  11
   0 -24  -2 191.892 288.511  12
   0 -24   2 107.978 324.853  12
   0 -24  -2 343.865 295.823  11
   0 -24   4 543.422 364.053  10
   0 -24   4 948.923 282.290   9
   0 -24  -4 951.538 336.972  10
   0 -24   4 462.510 348.113  13
   0 -24  -4 366.633 306.874  13
   0 -24   4 1005.37 343.752  29
   0 -24  -4 699.041 352.833  29
   0 -24  -4 721.203 294.004  11
   0 -24   4 448.209 305.933  11
   0 -24  -4 715.307 280.738  12
   0 -24   4 718.104 338.043  12
   0 -24  -6 356.097 348.383  29
   0 -24  -6 484.995 284.736  13
   0 -24   6 401.049 348.988  13
   0 -24   6 482.500 289.950   9
   0 -24  -6 382.110 312.665  10
   0 -24   6 461.063 335.303  10
   0 -24   6 158.233 340.374  29
   0 -24  -6 455.528 286.934  11
   0 -24  -6 553.779 263.319  12
   0 -24   6 571.580 296.716  11
   0 -24   6 504.393 352.062  12
   0 -24  -8 2074.95 359.899  29
   0 -24  -8 1722.05 323.565  31
   0 -24   8 2087.03 364.854  10
   0 -24  -8 2222.84 325.256  10
   0 -24   8 2007.27 302.735   9
   0 -24   8 1641.69 357.163  13
   0 -24  -8 1953.22 305.123  11
   0 -24   8 1865.35 364.367  12
   0 -24   8 2429.68 317.941  11
   0 -24   8 1800.22 349.473  29
   0 -24  10 290.466 337.508  13
   0 -24  10 276.021 276.237  11
   0 -24  10 125.326 341.173  12
   0 -24 -10 433.647 199.604   1
   0 -24  10 215.871 331.590  29
   0 -24 -12 591.191 209.384   1
   0 -24  12 330.962 316.795  29
   0 -24  14 832.141 290.963  10
   0 -24  14 1253.37 293.745   9
   0 -24  14 1074.65 259.677  11
   0 -24 -14 1046.97 239.614  11
   0 -24 -14 1190.20 219.530   1
   0 -24  16 1149.36 281.710   9
   0 -24  16 910.615 271.111  10
   0 -24  16 1084.46 315.958  13
   0 -24  16 934.751 332.900  12
   0 -24  16 910.404 246.104  11
   0 -24 -16 921.076 216.285  11
   0 -24 -16 1259.46 219.443   1
   0 -24 -18-14.2123 201.063   1
   0 -24  18-26.0502 268.829   9
   0 -24  18 105.488 298.504  12
   0 -24  18 172.980 285.099  13
   0 -24  18-55.7273 306.635  29
   0 -24 -20 1491.98 214.371   1
   0 -24  20 1126.16 282.986   9
   0 -24  20 1210.57 290.239  12
   0 -24  20 1105.24 278.756  13
   0 -24  20 987.634 297.243  29
   0 -24 -22 139.437 192.744   1
   0 -24  22 398.232 256.969   9
   0 -24  22 135.426 242.486  12
   0 -24  22 10.4915 241.462  13
   0 -24  22 380.307 279.519  29
   0 -24 -24 71.1379 179.319   1
   0 -24  24 126.145 244.536   9
   0 -24  24 13.8094 216.514  12
   0 -24  24 203.811 215.156  13
   0 -24  24-14.5714 256.929  29
   0 -24 -26 238.520 163.888   1
   0 -24  26 191.507 227.005   9
   0  24 -26 153.025 190.384  19
   0 -24  26-25.3274 228.413  29
   0 -24  26 75.5579 173.657  12
   0  24 -28 248.464 153.828  19
   0 -24  28 120.457 196.507   9
   0 -24  30-183.590 165.896   9
   0 -25   1 7.64567 320.204  29
   0 -25  -1 148.384 324.311  29
   0 -25   3 4349.73 383.180  29
   0 -25  -3 3946.76 378.923  29
   0 -25  -5 1846.42 275.861  12
   0 -25  -7 7084.08 424.027  13
   0 -25   7 8442.56 446.082   9
   0 -25  -9 3174.86 319.670  11
   0 -25   9 3338.93 328.942  11
   0 -25   9 3776.55 339.338   9
   0 -25  -9 3336.87 330.001  10
   0 -25   9 3441.46 379.040  10
   0 -25  11 1851.30 365.041  13
   0 -25  11 1751.74 349.604  12
   0 -25  11 1899.49 291.035  11
   0 -25 -11 1811.98 267.769  11
   0 -25  11 2282.58 305.936   9
   0 -25  11 2290.43 322.907  10
   0 -25 -11 1877.66 283.300  10
   0 -25  13 174.101 278.321  10
   0 -25  13-164.015 273.057   9
   0 -25 -13-27.1866 216.069  11
   0 -25  13 2.87530 246.128  11
   0 -25  13 225.531 314.664  12
   0 -25  13-231.475 334.159  13
   0 -25  13 515.759 316.822  29
   0 -25 -15 108.661 183.792   1
   0 -25  15 294.945 261.364   9
   0 -25  15 206.737 252.818  10
   0 -25  15 26.2847 228.670  11
   0 -25  15 111.944 310.740  12
   0 -25  15 173.521 309.165  13
   0 -25  15 217.483 297.885  29
   0 -25 -17 307.993 183.281   1
   0 -25  17 238.103 261.246   9
   0 -25  17 189.999 291.680  12
   0 -25  17-45.4676 286.261  13
   0 -25  17 166.609 295.656  29
   0 -25 -19 2735.22 222.403   1
   0 -25  19 2806.75 292.662   9
   0 -25  19 2461.16 303.056  12
   0 -25  19 2367.78 289.552  13
   0 -25  19 1861.08 311.103  29
   0 -25 -21-86.1309 170.546   1
   0 -25  21-50.6575 234.654   9
   0 -25  21-155.387 235.949  12
   0 -25  21 32.2621 225.468  13
   0 -25  21 140.546 259.380  29
   0 -25 -23 62.3474 153.295   1
   0 -25  23 153.032 204.870  13
   0 -25  23 209.080 206.114  12
   0 -25  23-140.798 238.621  29
   0 -25  23 289.931 228.226   9
   0 -25  25 617.452 207.654   9
   0 -25  25 487.924 221.526  29
   0 -25  25 437.781 178.962  12
   0  25 -25 448.507 174.514  19
   0 -25  27 851.413 181.030   9
   0 -25  29 760.757 147.421   9
   0 -26   0 1972.48 306.629  12
   0 -26   0 1893.69 300.108  11
   0 -26   0 848.910 335.149  29
   0 -26   0 1488.49 333.666  13
   0 -26   0 1973.56 342.279  10
   0 -26  -2 1328.50 310.529  13
   0 -26   2 1407.43 333.926  13
   0 -26   2 1632.88 319.012  12
   0 -26   2 1581.14 306.521  11
   0 -26  -2 1606.32 292.776  11
   0 -26  -2 1449.33 279.686  12
   0 -26   2 2409.50 312.827   9
   0 -26  -2 1877.79 328.728  10
   0 -26   2 2202.09 343.102  10
   0 -26   2 633.880 327.735  29
   0 -26  -2 701.027 333.416  29
   0 -26  -4 609.557 275.368  13
   0 -26   4 526.666 336.523  13
   0 -26   4 771.733 317.932  12
   0 -26   4 895.151 285.586  11
   0 -26  -4 687.953 285.786  11
   0 -26  -4 870.887 317.468  10
   0 -26   4 1018.83 291.201   9
   0 -26   4 506.566 320.141  10
   0 -26   4 68.0481 319.369  29
   0 -26  -4 550.536 331.095  29
   0 -26   6 1655.32 289.162  11
   0 -26   6 1495.40 323.682  12
   0 -26  -6 1654.21 287.440  11
   0 -26   6 993.255 329.599  29
   0 -26   6 1513.16 348.209  13
   0 -26  -6 1362.76 269.614  13
   0 -26   6 1545.16 344.025  10
   0 -26  -6 1511.05 297.543  10
   0 -26   6 2015.51 307.066   9
   0 -26   8 791.063 325.664  12
   0 -26  -8 712.920 253.742  11
   0 -26   8 759.611 277.287  11
   0 -26   8 267.095 318.710  29
   0 -26   8 656.026 339.771  13
   0 -26   8 978.088 282.813   9
   0 -26  -8 825.186 276.999  10
   0 -26   8 882.987 302.562  10
   0 -26 -10-71.5076 228.315  11
   0 -26  10 100.462 254.047  11
   0 -26  10-14.6836 319.863  12
   0 -26  10 112.772 311.911  29
   0 -26  10 346.219 327.715  13
   0 -26  10 61.9083 260.635   9
   0 -26 -10-270.094 249.137  10
   0 -26  10-159.717 292.172  10
   0 -26  12 4288.27 317.347  11
   0 -26 -12 4041.27 287.513  11
   0 -26  12 4276.37 378.052  12
   0 -26  12 3871.48 373.063  13
   0 -26  12 4290.90 348.214  10
   0 -26  12 5141.34 337.471   9
   0 -26  14 31.8880 223.975  11
   0 -26  14 291.257 304.142  12
   0 -26  14 135.748 291.875  29
   0 -26  14 36.3630 297.267  13
   0 -26  14 155.975 258.238   9
   0 -26  16 1049.34 284.021  12
   0 -26  16 928.745 286.544  29
   0 -26  16 890.543 283.943  13
   0 -26  16 1059.70 257.542   9
   0 -26  18 1007.17 259.782  12
   0 -26  18 577.335 265.440  29
   0 -26  18 1051.96 259.397  13
   0 -26  18 1121.36 244.786   9
   0 -26  20 879.770 234.038  12
   0 -26  20 218.179 243.143  29
   0 -26  20 495.530 222.192  13
   0 -26  20 816.795 230.306   9
   0 -26  22 58.7763 193.060  12
   0 -26  22 27.9577 210.543  29
   0 -26  22 64.8428 203.221   9
   0 -26  24 70.6507 159.413  12
   0 -26  24-48.1453 183.098  29
   0 -26  24 18.6983 180.582   9
   0 -26  26 177.448 149.697   9
   0 -27   1 236.988 270.078  11
   0 -27  -1 391.706 271.283  11
   0 -27  -1 99.4936 240.417  12
   0 -27   1 483.509 262.878  12
   0 -27   1 304.241 308.312  10
   0 -27  -1 551.838 305.687  10
   0 -27   1 658.767 291.508  13
   0 -27  -1 92.9364 273.832  13
   0 -27   1 360.004 307.898  29
   0 -27  -1 235.142 309.543  29
   0 -27   3 715.448 303.649  13
   0 -27  -3 771.046 265.792  13
   0 -27   3 384.178 272.789  11
   0 -27  -3 539.323 264.536  11
   0 -27   3 652.469 278.420  12
   0 -27   3 899.786 309.656  10
   0 -27  -3 240.901 289.664  10
   0 -27   3 602.658 314.777  29
   0 -27  -3 700.365 316.502  29
   0 -27   5 1962.22 290.802  11
   0 -27  -5 1935.73 272.728  11
   0 -27   5 1610.60 309.384  12
   0 -27   5 1610.55 325.917  29
   0 -27   5 1785.14 330.615  13
   0 -27   5 1773.98 322.749  10
   0 -27  -5 2115.73 292.138  10
   0 -27   5 2236.53 293.245   9
   0 -27   7 72.7861 287.824  12
   0 -27   7 44.4885 261.117  11
   0 -27  -7 225.985 240.612  11
   0 -27   7-179.896 295.754  29
   0 -27   7 55.3208 313.039  13
   0 -27   7 40.1369 291.873  10
   0 -27   7-118.475 262.753   9
   0 -27  -7-20.5477 256.210  10
   0 -27   9-269.995 295.475  12
   0 -27  -9-130.078 222.379  11
   0 -27   9 10.5740 241.344  11
   0 -27   9 380.881 291.772  29
   0 -27   9-87.6301 309.764  13
   0 -27   9 123.597 277.055  10
   0 -27   9-8.08506 258.905   9
   0 -27  -9-239.267 232.703  10
   0 -27  11 1563.63 250.446  11
   0 -27  11 1376.82 295.050  12
   0 -27 -11 1239.96 220.305  11
   0 -27  11 1118.44 294.243  29
   0 -27  11 1437.81 312.728  13
   0 -27  11 1835.87 268.747   9
   0 -27  13 436.856 278.991  12
   0 -27  13 525.822 276.330  29
   0 -27  13 658.440 287.589  13
   0 -27  13 987.992 246.554   9
   0 -27  15 1123.79 265.807  12
   0 -27  15 523.574 265.373  29
   0 -27  15 954.210 264.467  13
   0 -27  15 976.882 236.829   9
   0 -27  17-148.848 235.838  12
   0 -27  17-69.2972 244.834  29
   0 -27  17 81.5682 228.662  13
   0 -27  17-60.7330 214.963   9
   0 -27  19 1289.31 217.007  12
   0 -27  19 1095.69 228.601  29
   0 -27  19 1152.89 224.038  13
   0 -27  19 1369.83 218.318   9
   0 -27  21 295.578 176.786  12
   0 -27  21 131.086 181.738  29
   0 -27  21 290.904 188.058   9
   0 -27  23 39.7606 147.256  29
   0 -27  23-103.436 153.318   9
   0 -28   0 510.953 250.170  11
   0 -28   0 408.525 256.176  13
   0 -28   0 420.215 281.432  10
   0 -28   0 217.723 286.412  29
   0 -28  -2 4745.29 324.602  11
   0 -28   2 4193.40 319.855  12
   0 -28   2 4642.63 330.001  11
   0 -28  -2 4417.11 318.900  13
   0 -28   2 4464.52 348.518  13
   0 -28  -2 5212.12 346.378  10
   0 -28   2 5165.32 357.694  10
   0 -28  -4 160.179 230.839  11
   0 -28   4 536.339 252.074  11
   0 -28   4-43.2835 246.225  12
   0 -28  -4 396.412 250.462  10
   0 -28   4 429.625 271.709  10
   0 -28   4 372.857 276.053  13
   0 -28   4 112.306 280.533  29
   0 -28   6 64.2898 236.366  11
   0 -28  -6 303.604 220.101  11
   0 -28   6-115.835 256.345  12
   0 -28   6 77.8225 276.949  13
   0 -28   6 364.288 281.475  29
   0 -28   8 432.658 226.011  11
   0 -28   8 602.149 256.748  12
   0 -28  -8 338.039 207.158  11
   0 -28   8 700.420 282.189  13
   0 -28   8 483.412 271.462  29
   0 -28  10 755.039 257.343  12
   0 -28 -10 732.646 191.256  11
   0 -28  10 555.143 216.379  11
   0 -28  10 176.249 260.379  29
   0 -28  10 559.013 273.901  13
   0 -28  10 545.358 242.875   9
   0 -28  12 1976.44 271.895  12
   0 -28  12 1474.10 276.921  29
   0 -28  12 2097.61 280.140  13
   0 -28  12 2402.29 252.515   9
   0 -28  14 313.830 233.736  12
   0 -28  14 492.739 235.738  29
   0 -28  14 485.127 234.344  13
   0 -28  14 379.762 217.086   9
   0 -28  16 97.9348 211.165  12
   0 -28  16-70.8396 220.136  29
   0 -28  16 49.7891 209.210  13
   0 -28  16 117.819 192.142   9
   0 -28  18 79.7274 186.879  12
   0 -28  18 41.2509 197.210  29
   0 -28  18 15.5424 174.611   9
   0 -28  20 103.005 149.223  29
   0 -28  20 218.782 154.738   9
   0 -29  -1 62.8004 209.277  11
   0 -29   1-48.1037 212.976  11
   0 -29   1-129.452 224.362  13
   0 -29  -3 89.5197 208.121  11
   0 -29   3 97.3348 200.754  12
   0 -29   3 146.524 209.741  11
   0 -29   3 462.880 230.807  13
   0 -29   5 192.966 226.161  13
   0 -29   5 123.995 203.072  11
   0 -29   5-245.663 205.451  12
   0 -29  -5 19.6668 188.404  11
   0 -29   5 77.5870 251.384  29
   0 -29   7 93.2606 232.345  13
   0 -29  -7 81.1849 180.927  11
   0 -29   7-33.1397 216.186  12
   0 -29   7-240.087 243.847  29
   0 -29   9 115.272 226.881  13
   0 -29   9 204.875 210.118  12
   0 -29   9 200.571 229.347  29
   0 -29  11 1543.00 233.584  13
   0 -29  11 1448.67 232.553  12
   0 -29  11 960.958 229.186  29
   0 -29  13 194.521 197.841  13
   0 -29  13 149.451 197.261  12
   0 -29  13 123.673 199.132  29
   0 -29  15 107.295 176.350  12
   0 -29  15-25.4646 172.082  29
   0 -30   0 4288.51 260.399  11
   0 -30   2 828.628 178.992  13
   0 -30  -2 769.520 172.770  11
   0 -30   4 138.950 189.239  13
   0 -30  -4 61.2992 152.402  11
   0 -30   6 23.0566 180.205  13
   0 -30  -6 84.9504 145.179  11
   0 -30   6 42.0024 154.422  12
   0 -30   8-32.5561 155.782  12
  -1   0  51-8.48726 123.001   8
   1   0 -51-1.22731 132.493  32
   1   0 -49 28.2234 132.284   5
  -1   0  49 77.5791 168.079   8
   1   0 -47-237.277 179.076  26
  -1   0  47-60.8031 240.078  33
  -1   0  47 128.269 193.235   8
   1   0 -45 167.926 208.770  26
  -1   0  45 96.3050 272.660  33
   1   0 -43 176.834 196.762   4
   1   0 -41-39.6771 244.178  26
   1   0 -41 217.085 272.659  22
  -1   0  41-97.2148 312.485  33
   1   0 -41-2.58710 212.094   4
   1   0 -39-325.066 252.969  26
   1   0 -39 123.168 300.313  22
  -1   0  39 126.157 314.731  33
   1   0 -39 13.5589 228.778   4
   1   0 -37-174.664 266.196  26
  -1   0  37 311.789 325.718  27
   1   0 -37-104.765 316.752  22
  -1   0  37-96.7783 326.140  33
   1   0 -37-104.375 226.282   4
  -1   0  35-3.56986 337.298  27
   1   0 -35 174.244 270.320  26
   1   0 -35-56.3049 325.081  22
  -1   0  35-51.2968 342.369  33
   1   0 -35-2.69301 239.373   4
   1   0 -33-2.97778 249.261  26
  -1   0  33-47.8895 313.322  27
   1   0 -33 18.1315 228.572   4
   1   0 -33 16.0987 302.892  22
  -1   0  33-65.8321 324.616  33
   1   0 -31-95.1946 208.962   4
   1   0 -31 112.894 312.242  22
   1   0 -31-113.986 236.548  26
  -1   0  31 96.5380 295.024  27
  -1   0  31 21.3756 225.194  15
   1   0 -31 67.5447 257.049  19
  -1   0  29-9.93167 219.731  15
  -1   0  29 254.092 271.620  27
   1   0 -29 255.678 310.755  22
   1   0 -29 75.5250 232.036  26
   1   0 -29 162.631 210.465   4
   1   0 -29 187.955 269.408  19
  -1   0  27 237.318 261.613  27
  -1   0  27 91.2961 221.025  15
   1   0 -27 167.524 287.534  22
   1   0 -27 336.603 217.285  26
   1   0 -27 168.765 203.218   4
   1   0 -27 116.185 263.576  19
   1   0 -25 50.7305 178.012   4
  -1   0  23-33.8624 221.192  15
   1   0 -23-45.5094 275.693  19
   1   0 -23 99.3356 309.814  22
   1   0 -23-5.85791 224.933  26
  -1   0  23 190.696 275.564  27
  -1   0  21 175.036 221.849  15
  -1   0  21 38.0382 265.859  27
   1   0 -21-45.0077 284.936  19
  -1   0  21-53.7531 205.263   7
   1   0 -21-31.5186 224.407  26
  -1   0  21 227.791 257.173  25
  -1   0  19 217.431 206.849   7
  -1   0  19 240.447 228.851  15
   1   0 -19 52.6838 290.837  19
  -1   0  19 309.667 271.144  27
   1   0 -19 100.657 189.357   6
  -1   0  19 390.753 258.116  25
   1   0 -19 388.484 226.347  26
  -1   0  17-138.979 228.437  27
   1   0 -17 57.7741 237.234  19
  -1   0  17-70.1991 198.910  15
   1   0 -17-119.721 208.300  26
  -1   0  17-170.665 208.761  25
  -1   0  15-8.52125 169.259   7
   1   0 -15 62.2284 170.376  26
  -1   0  15-84.9725 203.583  25
  -1   0  15 27.1977 222.261  27
   1   0 -15-71.2846 227.560  19
  -1   0  15 24.8990 140.823  20
   1   0 -15 29.1528 167.389   6
  -1   0  13 70.1878 155.910   7
   1   0 -13 162.031 168.983  26
  -1   0  13-29.7677 182.759  25
  -1   0  13-93.8441 190.673  27
   1   0 -13-40.1516 220.125  19
  -1   0  13-41.7470 138.917  20
   1   0 -13 20.7753 145.543   6
  -1   0  11 13.4873 151.214   7
  -1   0  11-68.7224 170.044  25
   1   0 -11 43.1700 145.878  26
  -1   0  11-0.96471 178.861  27
  -1   0  11 5.07549 138.033  20
   1   0 -11-66.8714 211.738  19
   1   0 -11 37.4365 143.610   6
  -1   0   9-12.0620 132.591   7
  -1   0   9 16.9625 148.976  25
  -1   0   9 81.6708 155.378  27
   1   0  -9 128.312 143.049   6
  -1   0   9 19.6145 123.936  20
   1   0  -9-122.449 185.331  19
  -1   0   7 14.7278 101.108  20
  -1   0   7 34.3365 121.935  25
  -1   0   7 49.3879 106.533   7
  -1   0   7 29.5379 57.7789   2
   1   0  -7-8.09695 107.628   6
  -1   0   7 8.29838 123.692  27
  -1   0   5-8.79516 65.7231   7
  -1   0   5 18.1360 40.7210   2
   1   0  -5-15.4654 71.9870   6
  -1   0   5-41.9265 87.1957  27
  -1   0   3 21.4407 34.2149   6
   1   0  -3 20.8101 38.0581   6
  -1   0   3 3.94432 33.3515   7
   1   0   3 38.9662 48.1907   6
  -1   0  -3 47.8084 47.5115   6
  -1   0  -3-9.08679 43.6259   7
  -1   0  -5-28.7662 102.800  19
   1   0   5-24.1276 72.9751  15
   1   0   5-21.4420 106.423  34
  -1   0  -5-22.6883 93.6095  28
   1   0   5-116.368 77.2632   7
  -1   0  -5-70.8394 78.5663   6
   1   0   7 17.1434 107.150  15
   1   0   7 31.7862 118.033   7
   1   0   7 45.4405 60.8277   3
  -1   0  -7 4.07976 53.8121   2
  -1   0  -7 18.7797 112.142   6
   1   0   7 11.0234 169.772  34
  -1   0  -7 18.8640 148.372  19
   1   0   9-45.1163 194.507  34
  -1   0  -9 82.5000 185.580  19
   1   0   9 62.6967 145.357   7
  -1   0  -9-2.51399 66.9005   2
   1   0   9-100.914 67.1140   3
   1   0   9-59.5351 170.059  25
  -1   0  -9 81.5901 138.398   6
   1   0   9 48.9867 140.547  15
   1   0  11-48.5441 203.781  34
   1   0  11 27.7271 169.237  25
   1   0  11 4.03037 153.520   7
   1   0  11-43.0527 153.083  15
  -1   0 -11 85.6487 159.334   6
  -1   0 -11-9.56402 66.7143   2
  -1   0 -11-8.98552 207.434  19
   1   0  11 34.4701 65.2302   3
   1   0  13 129.021 174.101  15
   1   0  13 165.583 192.669  25
  -1   0 -13 74.6457 214.645  19
   1   0  13 59.5391 166.809   7
   1   0  13 81.3393 61.8782   3
  -1   0 -13 187.980 171.484   6
   1   0  15 40.8860 154.022   7
  -1   0 -15 25.6070 169.605   6
  -1   0 -15-146.467 212.048  19
   1   0  15-1.30472 202.911  25
   1   0  15-75.7795 171.238  15
   1   0  17 279.116 253.888  27
  -1   0 -17 153.992 241.348  19
   1   0  17-38.9584 231.166  25
   1   0  17 17.3178 203.871  15
  -1   0 -19-125.361 195.169   4
   1   0  19-175.677 291.809  27
  -1   0 -19 56.0308 275.914  19
   1   0  19-257.210 249.455  25
  -1   0 -19-281.046 218.009  26
   1   0  19-108.247 229.079  15
  -1   0 -21 117.347 195.577   4
  -1   0 -21 99.5783 266.692  19
   1   0  21 53.1634 285.548  27
  -1   0 -21 163.236 227.561  26
   1   0  21 3.83792 262.025  25
   1   0  21 88.8460 211.858  15
   1   0  23 122.552 213.150  15
   1   0  23 81.6716 258.268  25
  -1   0 -23 120.032 220.933  26
  -1   0 -23-45.1681 252.977  19
   1   0  23 268.317 274.491  27
  -1   0 -23 217.028 194.680   4
  -1   0 -25-141.017 277.456  22
  -1   0 -25-5.68006 190.873   4
  -1   0 -27-12.7517 250.367  19
   1   0  27 73.5687 200.647  15
  -1   0 -27-37.4879 199.350   4
  -1   0 -27-271.813 219.245  26
  -1   0 -27-27.3900 295.622  22
   1   0  27 58.1166 249.084  27
  -1   0 -29 106.440 259.065  19
   1   0  29-38.9475 283.593  27
  -1   0 -29-234.721 307.427  22
   1   0  29-82.5852 220.720  15
  -1   0 -29-60.6135 230.208  26
  -1   0 -29 36.3604 217.623   4
  -1   0 -31-78.0778 303.618  22
   1   0  31 48.6064 309.666  27
  -1   0 -31-45.0038 228.097  26
  -1   0 -31-14.7801 227.435   4
  -1   0 -33-52.5663 320.499  22
   1   0  33 20.4900 306.021  27
  -1   0 -33 2.97838 247.869  26
  -1   0 -33 120.671 237.482   4
  -1   0 -35 225.983 245.392  26
   1   0  35-96.4991 329.618  27
  -1   0 -35-40.6451 217.343   4
  -1   0 -35 80.7784 323.191  22
  -1   0 -37-98.2512 259.651  26
   1   0  37-14.5237 320.036  27
  -1   0 -37-164.124 321.426  22
   1   0  37-112.608 328.529  33
   1   0  39 350.855 313.870  33
  -1   0 -39 96.8914 243.036  26
   1   0  39 17.8583 305.273  27
  -1   0 -39-16.1142 233.526   4
  -1   0 -39-6.70151 298.268  22
  -1   0 -41-74.3338 229.907  26
   1   0  41-230.565 302.098  33
  -1   0 -41 63.0141 198.045   4
  -1   0 -45 40.2582 199.953  26
   1   0  45 83.2705 217.028   8
   1   0  45-86.1059 264.982  33
  -1   0 -47 28.6896 174.258  26
   1   0  47 40.1007 190.615   8
   1   0  47 34.4836 245.278  33
  -1   0 -49-108.505 128.389   5
   1   0  49-101.972 157.005   8
  -1   0 -51 59.6647 128.615  32
  -1  -1  50 397.363 142.133   8
  -1   1  50 376.079 155.218   8
  -1  -1  48 174.375 179.364   8
  -1   1  48 65.2963 187.674   8
   1   1 -48 251.957 169.772  26
   1  -1 -48 175.489 145.174   5
  -1  -1  46-109.142 259.681  33
  -1   1  46 5.44490 250.568  33
  -1  -1  46-236.259 209.573   8
  -1   1  46-9.28063 212.301   8
   1   1 -46 59.2847 203.384  26
   1  -1 -46 111.114 188.145  26
   1   1 -44 1084.87 243.378  26
   1  -1 -44 1225.25 232.158  26
  -1  -1  42 1783.41 339.514  33
  -1   1  42 1870.40 328.388  33
   1   1 -42 3128.64 310.029  22
   1   1 -42 1928.63 281.305  26
   1  -1 -42 1766.43 264.680  26
   1  -1 -42 4231.81 269.266   4
   1   1 -42 4270.71 273.349   4
  -1   1  40-188.546 303.450  33
  -1  -1  40 354.907 311.444  33
   1   1 -40 121.404 283.616  22
   1   1 -40 128.821 249.121  26
   1  -1 -40 231.796 240.833  26
   1  -1 -40 276.938 223.008   4
   1   1 -40 160.587 227.902   4
  -1   1  38 871.655 332.419  33
  -1  -1  38 1170.77 334.405  33
   1   1 -38 1410.43 328.497  22
   1  -1 -38 1531.49 309.713  22
  -1   1  38 1103.69 336.098  27
   1   1 -38 1143.49 285.059  26
   1  -1 -38 1180.25 269.829  26
  -1  -1  36 9975.56 627.868  33
  -1   1  36 11341.2 633.354  27
   1  -1 -36 11408.1 575.701  26
  -1  -1  36 11581.7 628.087  27
   1   1 -36 11396.9 590.318  26
   1  -1 -36 20485.9 604.042   4
   1   1 -36 19590.3 601.369   4
  -1   1  36 9069.48 609.831  33
   1   1 -36 14131.9 626.083  22
   1  -1 -36 13762.6 623.924  22
  -1  -1  34 569.182 346.970  27
   1  -1 -34 204.134 253.139  26
  -1   1  34 480.356 321.973  27
   1   1 -34 80.5464 249.343  26
   1  -1 -34-111.203 304.396  22
   1   1 -34 148.422 314.320  22
   1   1 -34 306.229 232.608   4
   1  -1 -34 184.367 228.406   4
  -1   1  34 256.853 314.631  33
  -1  -1  34 123.391 335.212  33
  -1  -1  32 36.9263 256.417  15
  -1   1  32-43.1106 220.247  15
   1   1 -32 205.335 257.823  26
   1  -1 -32-127.108 243.150  26
  -1   1  32 188.058 316.471  27
  -1  -1  32-151.607 321.283  27
   1   1 -32-12.1052 265.130  19
   1   1 -32 249.785 313.508  22
   1  -1 -32 225.539 304.527  22
   1   1 -32 365.122 209.895   4
   1  -1 -32 346.635 218.832   4
  -1  -1  32 61.2729 308.867  33
   1  -1 -30 1541.67 304.252  22
   1   1 -30 1510.78 332.046  22
  -1   1  30 1459.04 238.652  15
  -1  -1  30 1470.81 247.715  15
   1   1 -30 1445.14 269.078  26
   1   1 -30 1570.08 284.692  19
   1   1 -30 1581.76 237.798   4
   1  -1 -30 1329.86 219.859   4
  -1   1  30 1724.40 313.809  27
   1  -1 -30 1664.10 253.121  26
  -1  -1  30 1496.84 304.871  27
   1   1 -28 1610.76 310.481  22
   1  -1 -28 1607.11 294.358  22
  -1  -1  28 1686.39 247.974  15
  -1   1  28 1610.29 229.812  15
   1  -1 -28 2389.83 226.931   4
   1   1 -28 2260.32 226.361   4
  -1   1  28 1332.97 284.254  27
  -1  -1  28 1313.32 297.599  27
   1  -1 -28 1464.14 261.234  19
   1   1 -28 1557.10 293.470  19
   1   1 -28 1147.89 242.307  26
   1  -1 -28 1277.56 237.257  26
   1  -1 -26 8959.02 394.891   4
   1   1 -26 9733.24 395.381   4
  -1  -1  26 8649.79 403.934  15
   1   1 -26 8491.36 459.152  22
   1  -1 -26 8763.93 448.851  22
   1   1 -26 8998.75 434.970  19
   1  -1 -26 8411.87 437.175  19
  -1  -1  26 7970.63 435.908  27
  -1   1  26 7861.51 430.787  27
   1  -1 -24 4565.35 271.459   4
   1   1 -24 4751.75 305.444  26
   1  -1 -24 4980.90 300.923  26
  -1   1  24 4513.07 291.072  15
  -1  -1  22 44291.5 1701.51  27
  -1   1  22 45274.7 1704.76  27
   1   1 -22 53932.6 1686.67   6
   1   1 -22 46993.0 1707.43  19
   1  -1 -22 51170.9 1706.19  19
  -1  -1  22 50672.1 1684.77   7
  -1   1  22 47534.4 1698.63  25
   1  -1 -22 44873.5 1684.38  26
   1   1 -22 45523.8 1692.14  26
   1  -1 -22 48169.8 1714.14  22
   1  -1 -22 51523.4 1680.83   4
  -1  -1  22 48972.4 1692.08  15
  -1   1  22 47920.5 1689.49  15
   1   1 -20 25074.8 966.500  26
  -1   1  20 25836.4 970.694  25
   1  -1 -20 26066.0 957.931  26
  -1  -1  20 26895.4 958.011   7
  -1   1  20 26893.0 952.771   7
   1  -1 -20 27852.2 998.712  22
   1   1 -20 26479.2 954.044   6
  -1  -1  20 26245.5 984.292  27
  -1   1  20 26146.7 980.300  27
  -1  -1  20 26904.2 960.966  15
  -1   1  20 25554.8 956.784  15
   1   1 -20 27104.3 983.594  19
   1  -1 -20 28144.6 979.956  19
   1   1 -18 280.846 258.220  19
   1  -1 -18 249.596 268.294  19
  -1   1  18 317.578 211.683  15
  -1  -1  18 539.742 215.322  15
   1  -1 -18 231.544 287.641  22
   1   1 -18 521.996 226.543  26
   1  -1 -18 445.732 211.889  26
  -1   1  18 517.223 226.558  25
  -1  -1  18 412.129 257.972  25
  -1   1  18 626.659 274.458  27
  -1  -1  18 576.010 265.863  27
  -1   1  16 187.105 182.687  15
  -1  -1  16 275.672 188.529  15
  -1  -1  16 176.212 232.207  27
  -1   1  16 158.100 233.040  27
  -1  -1  16 299.444 68.3710  12
   1   1 -16 409.300 169.181   6
   1  -1 -16 463.244 176.031   6
  -1   1  16 264.850 209.235  25
  -1  -1  16 158.375 217.899  25
   1  -1 -16 160.048 182.164  26
   1   1 -16 90.6353 192.480  26
  -1  -1  16 424.657 174.355   7
  -1   1  16 406.580 163.684   7
   1  -1 -16 242.719 238.130  19
   1   1 -16 214.324 230.764  19
   1  -1 -14 5301.70 293.141  19
  -1  -1  14 4963.83 250.577  20
  -1   1  14 5012.25 236.052  20
   1   1 -14 4836.48 254.526   6
   1  -1 -14 5149.80 252.994   6
  -1  -1  14 5003.51 250.934   7
  -1   1  14 4943.84 247.931   7
  -1  -1  14 4492.06 266.151  15
  -1  -1  14 5507.28 279.993  25
   1   1 -14 4991.58 266.591  26
   1  -1 -14 5222.80 256.247  26
  -1   1  14 5533.98 273.767  25
  -1  -1  14 5252.38 277.507  27
  -1  -1  12 1965.11 214.703  27
  -1  -1  12 1623.12 164.775   7
  -1   1  12 1779.81 176.169   7
   1  -1 -12 1664.57 167.183   6
   1   1 -12 1808.55 181.208   6
   1  -1 -12 2182.51 180.945  26
  -1   1  12 2262.80 199.870  25
  -1  -1  12 2649.74 197.976  25
   1   1 -12 2635.11 187.342  26
  -1  -1  12 2275.58 181.112  20
   1  -1 -12 2389.79 231.758  19
  -1   1  12 2242.56 157.475  20
  -1  -1  10 32568.4 1051.23  27
  -1  -1  10 29905.9 1043.16   7
  -1   1  10 30627.2 1043.96   7
   1   1 -10 31659.2 1044.76   6
   1  -1 -10 29958.2 1042.72   6
   1   1 -10 33130.6 1048.85  26
  -1   1  10 32652.3 1050.27  25
  -1  -1  10 33080.1 1049.24  25
  -1  -1  10 31852.7 1044.67  20
  -1   1  10 31914.6 1038.57  20
   1  -1 -10 32350.9 1061.41  19
  -1  -1   8 50755.8 1668.44  20
  -1   1   8 51692.4 1662.11  20
   1  -1  -8 50257.2 1678.04  19
   1   1  -8 47451.0 1653.45   3
   1  -1  -8 47645.2 1666.39   6
   1   1  -8 47836.0 1665.92   6
   1  -1  -8 46585.9 1657.99   2
  -1  -1   8 46975.0 1652.09   2
  -1   1   8 49496.8 1666.20   7
  -1  -1   8 47922.4 1664.02   7
  -1   1   8 52797.7 1669.10  25
  -1  -1   8 52292.5 1671.65  25
   1   1  -8 52987.3 1669.55  26
  -1  -1   8 53938.9 1673.10  27
  -1  -1   6 175942. 5391.19  27
   1  -1  -6 153420. 5392.04  19
  -1  -1   6 161368. 5389.31  20
  -1   1   6 156544. 5386.77   7
  -1  -1   6 161476. 5387.00   7
  -1   1   6 181244. 5393.23  34
   1   1  -6 157081. 5386.81   6
   1  -1  -6 149887. 5386.90   6
  -1   1   6 169095. 5389.59  25
   1   1  -6 172499. 5390.52  26
  -1  -1   6 174874. 5390.39  25
   1   1  -6 147547. 5380.95   3
   1  -1  -6 152798. 5384.04   2
   1   1  -4 13577.9 462.676   3
  -1   1   4 13519.6 465.524   7
  -1  -1   4 13653.8 466.120   7
   1  -1  -4 12938.3 466.736   6
   1   1  -4 13063.3 464.730   6
  -1   1   4 13100.8 466.763   6
   1  -1  -4 15242.4 471.637  22
  -1  -1   4 15945.3 470.118  20
   1  -1  -4 15106.4 473.568  19
   1  -1  -4 12964.9 464.611   2
  -1   1   4 12399.0 464.277   2
  -1   1   2 4614.59 146.288   7
   1   1  -2 4101.06 147.442   6
  -1   1   2 4063.50 146.404   6
   1  -1  -2 3974.25 147.004   6
   1  -1  -2 4196.25 146.148   3
  -1   1   2 3974.09 150.114   2
   1  -1  -2 4266.20 150.824   2
   1  -1  -2 4278.33 148.053   1
  -1   1   0 78890.3 165.285   3
   1  -1   0 68293.2 147.106   2
   1  -1   2 92969.9 2974.37   7
  -1   1  -2 89745.7 2974.36   7
   1  -1   2 86268.9 2975.07   3
   1   1   2 88805.6 2974.54   4
  -1  -1  -2 84115.4 2974.33   4
  -1   1  -2 88166.9 2974.81   6
   1  -1   2 87825.0 2974.84   6
  -1  -1  -4 110501. 3279.42  19
   1  -1   4 93218.3 3275.38   7
  -1   1  -4 93507.6 3276.21   6
   1  -1   4 105932. 3277.65  15
  -1  -1  -4 90312.8 3275.27   4
   1  -1   4 92057.8 3273.36   3
  -1  -1  -4 105503. 3281.15  22
  -1   1  -6 10027.6 368.217   6
   1  -1   6 9888.84 375.546  25
   1  -1   6 10116.9 357.387   3
  -1  -1  -6 9553.02 366.241   4
  -1  -1  -6 9749.86 377.254  19
   1   1   6 10532.6 364.737  15
   1  -1   6 10676.2 370.854  15
   1   1   6 10817.5 383.221  34
  -1  -1  -6 11097.6 373.095  28
   1  -1   6 10217.1 368.481   7
   1   1   6 9721.42 367.090   7
  -1  -1  -6 10314.5 379.692  31
  -1  -1  -8 90.1445 137.756  28
   1   1   8 137.780 178.460  34
   1  -1   8-38.0210 82.7492   3
  -1  -1  -8 43.1606 172.753  19
   1  -1   8-30.7126 134.338   7
   1   1   8-26.5286 135.268   7
   1  -1   8 2.10984 155.845  25
  -1   1  -8 42.8869 140.035   6
   1   1   8 113.265 124.065  15
   1  -1   8-0.63949 131.921  15
   1  -1   8-7.06014 83.1540  13
   1   1  10 2447.27 243.665  34
   1   1  10 2564.99 195.264  25
   1  -1  10 2249.26 209.349  25
   1  -1  10 3108.77 132.796   3
   1   1  10 2977.25 109.065   3
  -1  -1 -10 2297.23 228.819  19
   1   1  10 2542.47 185.612   7
   1  -1  10 2589.25 184.905   7
  -1  -1 -10 3031.71 132.496   2
  -1   1 -10 2628.47 182.611   6
   1  -1  10 2927.78 193.119  15
   1   1  10 2716.64 183.057  15
   1  -1  10 2595.08 129.553  12
   1  -1  10 2430.33 134.645  13
   1  -1  12 1933.21 206.496  27
   1   1  12 1361.37 237.936  34
   1   1  12 1607.62 201.255  25
   1  -1  12 1666.95 196.490  25
   1   1  12 1646.22 73.0459   3
   1  -1  12 1977.05 107.856   3
  -1  -1 -12 1747.32 226.035  19
   1   1  12 2012.83 169.282   7
   1  -1  12 1959.46 176.478   7
  -1  -1 -12 2218.87 112.153   2
   1   1  12 1639.76 170.540  15
   1  -1  12 1364.77 179.576  15
   1  -1  12 1964.81 112.159  13
   1  -1  12 2021.48 106.437  12
  -1   1 -12 1967.03 178.915   6
  -1   1 -14 63480.2 2139.18   6
   1  -1  14 64064.3 2146.36  15
   1   1  14 63968.0 2141.67  15
   1  -1  14 61573.2 2117.00  12
   1  -1  14 65826.9 2152.02  27
  -1  -1 -14 58361.3 2120.31   2
   1  -1  14 64866.7 2150.07  25
   1   1  14 67227.0 2150.86  25
  -1   1 -14 65906.1 2151.66  19
  -1  -1 -14 64767.3 2156.07  19
   1  -1  14 62427.5 2140.68   7
   1   1  16 74364.3 2620.11  15
   1  -1  16 77887.7 2626.24  15
   1  -1  16 77565.8 2632.47  25
   1   1  16 75315.4 2630.55  25
   1  -1  16 75782.0 2633.65  27
  -1  -1 -16 79286.9 2633.40  19
  -1   1 -16 78284.1 2632.68  19
  -1  -1 -18 7398.46 368.353  19
  -1   1 -18 7433.80 369.452  19
  -1  -1 -18 5767.44 309.678   4
  -1   1 -18 6091.94 316.405   6
   1  -1  18 7692.28 387.466  27
   1   1  18 6625.50 331.345  15
   1  -1  18 6442.27 343.664  15
  -1  -1 -18 7557.54 427.303  22
   1  -1  18 6919.51 362.637  25
   1   1  18 6611.82 367.657  25
  -1   1 -18 7278.96 351.179  26
  -1  -1 -20 4151.21 269.547   4
   1   1  20 5060.42 340.526  27
   1  -1  20 4784.91 345.511  27
   1   1  20 4605.50 282.169  15
   1  -1  20 3939.63 291.751  15
  -1   1 -20 4860.76 346.048  19
  -1  -1 -20 5099.13 349.646  19
  -1  -1 -20 5121.71 370.445  22
  -1   1 -20 4851.67 304.118  26
  -1  -1 -20 5061.89 294.716  26
   1   1  20 4655.95 310.514  25
   1  -1  20 4782.23 328.275  25
  -1   1 -22 1326.10 198.866   4
  -1  -1 -22 1448.94 199.380   4
   1   1  22 590.760 286.130  27
   1  -1  22 819.499 286.003  27
  -1   1 -22 835.965 253.109  19
  -1  -1 -22 760.245 271.786  19
  -1  -1 -22 481.915 323.310  22
   1  -1  22 896.034 273.254  25
  -1  -1 -22 829.790 227.670  26
  -1   1 -22 753.544 241.576  26
   1   1  22 636.136 264.853  25
   1   1  22 1058.45 221.193  15
   1  -1  22 499.096 226.775  15
  -1  -1 -24 804.877 187.853   4
  -1   1 -24 824.804 203.190   4
  -1  -1 -24 451.422 203.749  26
   1   1  26-310.105 267.458  25
  -1   1 -26-78.2417 216.535  26
   1  -1  26-42.7819 270.605  27
   1   1  26-237.265 268.501  27
  -1   1 -26 47.6142 191.310   4
  -1  -1 -26 71.8807 197.210   4
  -1   1 -26-49.0718 235.563  19
  -1  -1 -26-39.4194 257.912  19
  -1   1 -26-336.736 283.734  22
  -1  -1 -26-76.1207 285.747  22
   1   1  26-29.9988 194.094  15
   1  -1  26 40.8581 210.049  15
  -1  -1 -28 8777.35 389.268   4
  -1   1 -28 8183.40 376.955   4
   1  -1  28 8013.98 389.584  15
   1   1  28 8321.33 389.153  15
  -1   1 -28 8214.85 460.965  22
  -1  -1 -28 7867.13 442.807  22
  -1  -1 -28 7219.66 394.220  26
  -1   1 -28 7557.74 402.869  26
   1   1  28 7676.99 425.732  27
   1  -1  28 7938.50 445.620  27
  -1   1 -28 7581.20 419.582  19
  -1  -1 -30 5534.90 357.152  26
   1  -1  30 5761.84 423.479  27
  -1   1 -30 5430.27 373.557  26
   1   1  30 5942.07 420.905  27
  -1   1 -30 6218.86 429.062  22
  -1  -1 -30 6853.60 427.875  22
  -1   1 -30 8876.94 366.480   4
  -1  -1 -30 8660.16 376.135   4
  -1   1 -30 6948.97 398.379  19
  -1  -1 -32 127.775 220.366   4
  -1   1 -32 249.170 223.201   4
  -1  -1 -32 298.135 316.944  22
  -1   1 -32 393.886 332.991  22
  -1  -1 -32 86.0854 228.253  26
  -1   1 -32 106.886 256.359  26
   1   1  32 132.843 316.558  27
   1  -1  32 371.925 312.648  27
  -1   1 -32 17.8204 263.777  19
  -1   1 -34 5786.28 436.200  22
  -1  -1 -34 5898.63 427.250  22
  -1   1 -34 7667.33 372.006   4
  -1  -1 -34 8029.12 365.767   4
  -1   1 -34 4747.73 365.824  26
   1   1  34 5124.49 421.909  27
  -1  -1 -34 5033.10 355.240  26
   1  -1  34 5213.88 416.170  27
  -1  -1 -36 139.424 311.132  22
  -1   1 -36 51.4520 333.588  22
   1  -1  36 111.991 325.022  33
   1   1  36-131.847 316.035  33
  -1   1 -36 248.903 226.270   4
  -1  -1 -36-57.3949 225.697   4
  -1  -1 -36-95.7243 255.251  26
  -1   1 -36-25.5759 261.490  26
   1   1  36 187.187 316.923  27
   1  -1  36-18.0748 328.082  27
  -1  -1 -38 220.796 297.757  22
  -1   1 -38 68.2034 318.014  22
   1   1  38 137.768 318.261  33
   1  -1  38 86.6658 316.018  33
  -1   1 -38 395.607 265.737  26
   1  -1  38 343.221 325.263  27
   1   1  38 101.133 323.167  27
  -1  -1 -38 105.476 240.845  26
  -1   1 -40 510.037 291.973  22
  -1   1 -40 104.741 224.723   4
  -1  -1 -40 121.389 225.738   4
   1  -1  40 62.1447 309.644  33
   1   1  40 591.203 306.122  33
  -1  -1 -40 45.1857 234.269  26
  -1   1 -40 84.5240 256.220  26
   1   1  40 136.508 293.700  27
   1   1  42-81.7213 291.385  33
   1  -1  42 245.872 290.498  33
  -1   1 -42 331.181 201.454   4
  -1   1 -42 41.1165 243.716  26
  -1   1 -44 1408.23 243.789  26
  -1  -1 -44 1341.53 228.281  26
   1   1  44 1951.34 248.473   8
   1   1  44 676.801 279.380  33
   1  -1  44 1004.19 294.231  33
  -1   1 -46 720.280 210.343  26
  -1  -1 -46 804.216 194.940  26
   1  -1  46 417.677 266.626  33
   1   1  46 357.126 260.962  33
   1  -1  46 1875.37 219.989   8
   1   1  46 2289.23 232.110   8
  -1   1 -48 291.150 171.975  26
  -1   1 -48 859.425 154.160   5
  -1  -1 -48 850.716 150.413   5
   1  -1  48 805.180 179.099   8
   1   1  48 886.191 187.787   8
   1   1  50 368.451 142.781   8
   1  -1  50 341.686 135.409   8
  -1   2  51 689.121 139.738   8
   1   2 -51 224.978 136.602  32
   1   2 -49 350.347 157.330  26
  -1  -2  49 560.622 159.640   8
  -1   2  49 682.520 175.523   8
  -1   2  47 1945.49 287.182  33
   1   2 -47 2710.27 259.207  26
  -1  -2  47 5757.53 275.974   8
  -1   2  47 5711.56 286.447   8
   1   2 -45 20.1767 215.117  26
  -1   2  45 180.348 223.799   8
  -1   2  45 111.112 256.439  33
  -1  -2  45 26.9860 271.655  33
   1   2 -45 65.6276 176.478   4
   1   2 -43 380.759 201.992   4
   1   2 -41 3619.14 269.575   4
   1  -2 -41 3125.58 258.824   4
   1   2 -41 2611.14 318.072  22
  -1   2  41 1691.82 323.295  33
  -1  -2  41 1587.17 334.666  33
   1  -2 -41 1844.23 263.450  26
   1   2 -41 2194.96 293.207  26
   1   2 -39 136.241 215.017   4
   1  -2 -39 69.1631 211.675   4
   1  -2 -39-152.758 231.233  26
  -1   2  39-117.578 312.181  27
   1   2 -39 188.899 255.038  26
   1   2 -39 93.6903 298.525  22
  -1  -2  39 366.041 331.898  33
  -1   2  39-166.405 303.111  33
   1   2 -37 1250.67 245.065   4
   1  -2 -37 1484.02 224.173   4
   1   2 -37 1053.00 277.632  26
  -1   2  37 1012.98 344.349  27
   1  -2 -37 952.502 261.798  26
   1  -2 -37 1283.59 315.213  22
   1   2 -37 1161.96 333.452  22
  -1   2  37 1015.89 330.476  33
  -1  -2  37 926.308 349.047  33
  -1   2  35 539.315 331.414  33
  -1  -2  35 500.547 356.624  33
   1   2 -35 1051.54 290.362  19
   1  -2 -35 766.775 329.721  22
   1   2 -35 836.022 341.984  22
   1  -2 -35 557.606 251.371  26
  -1  -2  35 748.039 351.119  27
   1   2 -35 326.510 282.030  26
  -1   2  35 402.739 339.657  27
   1   2 -35 1301.93 247.726   4
   1  -2 -35 1473.89 242.457   4
  -1  -2  33 1488.39 366.200  33
   1   2 -33 2250.43 372.591  22
   1  -2 -33 2508.30 347.871  22
   1   2 -33 2406.74 334.178  19
   1  -2 -33 1946.22 274.137  26
  -1  -2  33 1364.48 353.740  27
  -1   2  33 1772.33 339.682  27
   1   2 -33 1883.31 284.522  26
   1   2 -33 4015.33 279.210   4
   1  -2 -33 4305.44 275.359   4
  -1  -2  31 949.028 316.010  33
   1   2 -31 947.749 290.628  19
  -1  -2  31 758.898 254.413  15
  -1   2  31 532.779 230.615  15
  -1   2  31 1021.05 308.907  27
   1   2 -31 797.677 249.896  26
   1  -2 -31 706.018 232.102  26
  -1  -2  31 738.128 296.312  27
   1   2 -31 561.185 222.887   4
   1  -2 -31 742.385 223.603   4
   1  -2 -31 832.167 286.162  22
   1   2 -31 970.989 327.753  22
   1   2 -29 1666.44 329.024  22
   1  -2 -29 1901.44 305.792  22
   1   2 -29 1840.03 285.284  19
  -1  -2  29 1693.48 257.897  15
   1  -2 -29 2696.34 244.982   4
   1   2 -29 2286.45 233.861   4
  -1   2  29 2233.76 233.740  15
  -1   2  29 1683.02 296.195  27
   1   2 -29 1668.91 256.396  26
   1  -2 -29 1615.20 244.082  26
  -1  -2  29 1604.93 316.020  27
   1   2 -27 4120.72 306.978  19
  -1   2  27 3538.09 251.186  15
  -1  -2  27 3634.01 275.583  15
   1   2 -27 3636.88 258.259   4
   1  -2 -27 3635.57 259.530   4
   1  -2 -27 4063.03 336.227  22
   1  -2 -27 3807.34 275.871  26
  -1  -2  27 3947.68 341.932  27
   1   2 -27 3611.94 295.630  26
  -1   2  27 3682.39 327.236  27
   1  -2 -25 42601.2 1439.57   1
   1  -2 -25 42346.7 1461.59   4
   1  -2 -25 38478.6 1481.40  19
  -1   2  23 1175.55 271.443  27
  -1  -2  23 944.086 286.290  27
   1  -2 -23 821.714 144.987   1
   1   2 -23 1027.85 279.932  19
  -1  -2  23 859.964 209.453   7
   1   2 -23 925.670 203.192   6
   1  -2 -23 926.413 301.052  22
   1  -2 -23 1050.89 219.778  26
   1   2 -23 869.944 223.076  26
  -1   2  23 1077.45 259.744  25
   1  -2 -23 908.836 197.997   4
  -1   2  23 925.443 198.761  15
  -1  -2  23 1027.74 220.935  15
  -1   2  21 12261.8 540.551  27
  -1  -2  21 11421.3 546.149  27
   1  -2 -21 12629.1 556.573  19
   1   2 -21 12351.4 546.757  19
  -1  -2  21 13342.2 515.887   7
   1   2 -21 14079.9 511.579   6
   1  -2 -21 12171.3 572.499  22
  -1   2  21 12208.8 535.718  25
   1  -2 -21 11870.2 506.906  26
   1   2 -21 11550.4 521.637  26
   1  -2 -21 14182.2 500.937   4
  -1   2  21 12214.6 507.298  15
  -1  -2  21 13048.2 525.021  15
   1  -2 -19 76423.8 2584.20  22
  -1  -2  19 78227.4 2561.44   7
  -1   2  19 79715.8 2563.20   7
  -1  -2  19 70333.7 2577.62  27
  -1   2  19 75195.5 2577.87  27
   1   2 -19 76576.4 2557.77   6
   1   2 -19 67979.8 2569.08  26
  -1   2  19 72159.3 2566.38  25
   1  -2 -19 71552.1 2561.39  26
  -1   2  19 75189.0 2561.14  15
  -1  -2  19 74200.2 2568.51  15
   1   2 -19 74748.2 2578.56  19
   1  -2 -19 79346.3 2584.12  19
   1  -2 -17 43152.8 1482.84  19
   1   2 -17 41145.8 1473.22  26
   1  -2 -17 41972.9 1466.76  26
  -1   2  17 42595.9 1474.07  25
  -1  -2  17 39600.0 1477.26  27
  -1   2  17 43435.2 1464.37  15
  -1  -2  17 43062.5 1476.36  15
   1  -2 -17 42446.6 1490.30  22
   1  -2 -15 1194.08 239.698  22
   1  -2 -15 1005.29 227.350  19
  -1  -2  15 874.687 171.481   7
  -1   2  15 980.490 179.794   7
  -1  -2  15 1146.26 91.9673  13
  -1  -2  15 1430.23 198.987  25
   1   2 -15 1258.36 206.396  26
  -1   2  15 1449.06 203.816  25
   1  -2 -15 1313.05 174.197  26
   1   2 -15 834.270 178.414   6
  -1  -2  15 1403.93 223.373  27
  -1  -2  15 1227.24 189.604  15
   1  -2 -13 1122.52 242.030  22
  -1  -2  13 1227.47 171.565  20
   1  -2 -13 1201.77 228.829  19
  -1   2  13 1278.55 130.849  20
  -1  -2  13 1063.84 165.663   7
  -1   2  13 1279.46 160.820   7
   1  -2 -13 1016.10 116.709   2
  -1   2  13 1083.63 181.432  25
  -1  -2  13 1261.96 200.409  25
   1  -2 -13 1327.75 165.932  26
   1   2 -13 1343.16 177.360  26
   1   2 -13 1273.50 155.965   6
  -1  -2  13 1077.58 191.900  27
  -1  -2  13 1417.99 190.891  15
  -1  -2  11 56853.1 1872.89  25
   1   2 -11 54681.4 1872.22  26
  -1   2  11 56202.9 1868.28  25
   1  -2 -11 54617.7 1878.94  22
   1  -2 -11 54939.2 1878.01  19
  -1  -2  11 56031.6 1868.10  20
  -1   2  11 56001.7 1857.32  20
  -1  -2  11 53378.8 1863.73   7
  -1   2  11 51562.7 1864.60   7
   1   2 -11 55101.1 1864.84   6
   1  -2 -11 52164.1 1864.57   6
  -1  -2  11 57827.3 1873.54  27
   1  -2 -11 51040.9 1855.39   2
  -1   2  11 59700.1 1878.20  34
  -1   2   9 19873.4 658.178  25
   1   2  -9 19334.7 661.751  26
  -1  -2   9 18160.9 659.473  25
   1  -2  -9 18053.4 668.514  22
   1  -2  -9 18782.2 669.581  19
  -1  -2   9 19550.3 660.162  20
  -1   2   9 18582.2 641.459  20
  -1  -2   9 18253.2 652.112   7
  -1   2   9 18262.7 654.723   7
  -1  -2   9 18501.2 637.114  11
   1   2  -9 19080.4 650.984   6
   1  -2  -9 18641.6 655.395   6
  -1  -2   9 20011.2 662.889  27
   1  -2  -9 19833.8 645.675   2
  -1  -2   9 17542.9 627.679   2
  -1   2   9 19772.9 670.579  34
  -1   2   7 321.828 143.768  34
  -1  -2   7 115.504 66.6494  11
  -1  -2   7 167.049 118.631  27
   1  -2  -7 151.170 163.206  31
  -1   2   7 221.064 117.275  25
   1   2  -7 246.883 119.518  26
   1  -2  -7 279.211 147.817  22
   1  -2  -7 83.8413 153.522  19
  -1   2   7 177.622 76.3842  20
  -1  -2   7 127.763 122.988  20
   1  -2  -7 48.7138 97.7377   2
  -1   2   7 45.6355 111.502   7
  -1  -2   7 149.726 102.429   7
   1   2  -7 115.857 107.724   6
   1  -2  -7 22.2783 116.241   6
  -1  -2   5 1064.82 93.3436  27
   1   2  -5 951.936 93.5825  26
   1  -2  -5 766.071 103.988  22
  -1  -2   5 602.040 100.839  20
   1  -2  -5 167.892 82.6681   2
  -1   2   5 224.632 49.8932   3
   1   2  -5 490.403 59.7270  14
   1  -2  -5 964.702 113.326  29
   1   2  -5 220.339 75.3730   6
   1  -2  -5 1245.79 120.985  31
  -1  -2   5 270.915 76.2993   7
  -1   2   5 314.051 79.4727   7
  -1  -2   3 38562.0 1196.85  20
   1  -2  -3 35687.1 1190.75   3
  -1   2   3 33998.4 1190.78   3
   1  -2  -3 33999.6 1194.55   2
   1  -2  -3 34457.0 1190.61   7
  -1   2   3 35004.7 1191.01   7
   1  -2  -3 34965.8 1193.46   9
   1  -2  -3 39731.2 1194.26  21
  -1   2   3 35077.2 1190.76   6
   1   2  -3 33345.3 1191.91   6
   1  -2  -1 5348.68 176.301   3
  -1   2   1 5010.61 175.241   3
   1  -2  -1 4957.00 177.032   2
   1  -2  -1 4743.97 171.963   1
   1   2  -1 4554.30 168.611   8
   1  -2   1 116235. 3871.00   6
   1  -2   1 115733. 3875.49   3
  -1   2  -1 119384. 3875.87   3
   1  -2   1 122869. 3874.92  23
  -1   2  -1 118217. 3871.09   6
   1   2   1 108453. 3871.99   5
  -1  -2  -1 108052. 3872.01   5
   1  -2   1 114192. 3873.13   2
   1  -2   1 114577. 3871.92   1
  -1   2  -1 117654. 3872.23   1
   1   2   1 114175. 3872.53   8
   1  -2   3 229.919 55.4201  11
  -1   2  -3 267.563 53.7712   6
   1  -2   3 247.808 52.2189   6
  -1  -2  -3 227.932 58.4134   9
  -1   2  -3 218.551 48.5785   7
   1  -2   3 252.194 54.3663   7
   1  -2   3 231.767 59.1274  15
  -1   2  -3 185.588 33.1826   1
   1  -2   3 344.686 32.9735   2
  -1  -2  -3 199.019 49.1872   4
   1  -2   3 254.886 70.5402   3
  -1  -2  -5 183633. 5865.33  28
   1  -2   5 169772. 5861.71  11
  -1   2  -5 162929. 5862.71   6
   1   2   5 197365. 5866.91  34
   1  -2   5 192012. 5865.51  27
   1  -2   5 176719. 5865.15  25
  -1  -2  -5 185038. 5868.17  22
  -1  -2  -5 163420. 5862.22   4
   1  -2   5 157292. 5861.75   3
   1  -2   5 163022. 5862.17   7
  -1  -2  -5 187383. 5865.86  29
  -1  -2  -5 187352. 5867.41  31
   1   2   5 165248. 5859.99  15
   1  -2   5 175487. 5865.54  15
   1  -2   7 667.992 101.148   3
  -1  -2  -7 626.946 106.402   4
   1   2   7 365.460 152.839  34
  -1   2  -7 572.743 126.708   6
  -1  -2  -7 276.698 138.757  31
  -1  -2  -7 375.711 130.239  28
   1  -2   7 195.809 143.302  27
   1  -2   7 387.274 98.7174  11
   1  -2   7 23.4943 146.450  25
  -1  -2  -7 148.268 167.953  22
  -1  -2  -7 524.528 150.223  19
   1  -2   7 245.156 117.128   7
   1  -2   7 125.463 137.545  15
   1   2   7 313.287 101.523  15
   1  -2   7 398.472 78.9281  10
  -1  -2  -9 17905.5 708.641   4
   1  -2   9 18151.2 698.439   3
  -1  -2  -9 26030.7 732.809  31
   1   2   9 28089.4 735.722  34
  -1  -2  -9 23701.0 719.659  28
   1  -2   9 23928.5 726.243  27
   1  -2   9 20838.6 719.002  15
   1   2   9 20779.0 707.006  15
   1  -2   9 21165.2 724.913  25
  -1  -2  -9 20274.9 731.588  22
  -1  -2  -9 20737.6 723.719  19
  -1   2  -9 19468.7 711.547   6
  -1  -2  -9 17964.5 698.061   2
   1  -2   9 18496.6 709.255   7
   1  -2   9 19404.9 693.521  10
  -1  -2 -11 17866.7 595.970   4
   1  -2  11 18756.0 579.630   3
  -1   2 -11 18598.8 600.209   6
   1   2  11 14390.6 617.458  34
   1  -2  11 13660.3 605.065  27
   1  -2  11 15828.7 603.262  15
   1   2  11 15763.8 593.695  15
   1  -2  11 12750.8 609.160  25
  -1  -2 -11 14267.8 624.731  22
  -1  -2 -11 15325.8 610.316  19
   1  -2  11 15695.4 578.024  13
  -1  -2 -11 18855.2 580.975   2
   1  -2  11 17717.9 600.578   7
   1  -2  11 16601.7 570.830  10
   1  -2  13 67385.7 2255.86  13
   1  -2  13 66548.2 2255.30  12
  -1  -2 -13 72787.7 2258.63   2
   1  -2  13 61287.8 2275.86  27
   1   2  13 60321.7 2281.98  34
   1  -2  13 61992.3 2275.43  25
   1   2  13 63066.0 2274.53  25
  -1  -2 -13 63593.6 2286.55  22
  -1  -2 -13 63711.4 2278.85  19
   1  -2  13 68974.6 2271.17   7
  -1   2 -13 69856.1 2270.66   6
   1   2  13 65733.2 2268.88  15
   1  -2  13 65378.1 2275.88  15
  -1  -2 -13 68370.9 2269.20   4
   1  -2  13 68134.0 2254.92   3
   1  -2  15 14989.9 533.603  13
   1  -2  15 15664.9 532.711  12
  -1  -2 -15 15138.0 536.453   2
  -1   2 -15 14479.1 565.054   6
   1   2  15 16770.3 606.141  34
   1  -2  15 15702.4 593.888  27
   1  -2  15 14745.1 561.464   7
   1  -2  15 14532.5 573.580  15
   1   2  15 14801.9 563.000  15
  -1  -2 -15 14698.2 599.614  22
   1  -2  15 15739.4 589.986  25
   1   2  15 15748.8 578.243  25
  -1  -2 -15 15046.6 594.130  19
  -1  -2 -15 14843.0 562.864   4
   1  -2  17 8634.40 416.549  25
  -1   2 -17 8650.94 395.169  26
   1   2  17 8213.60 400.176  25
   1  -2  17 8132.15 381.934  15
   1   2  17 8684.04 373.606  15
  -1  -2 -17 8806.11 454.505  22
   1  -2  17 8861.91 413.144  27
  -1   2 -17 9439.74 425.459  19
  -1  -2 -17 8535.14 420.511  19
  -1  -2 -19 33923.6 1205.35  19
  -1   2 -19 34367.7 1208.84  19
  -1  -2 -19 33149.7 1184.59   4
  -1   2 -19 33862.0 1184.94   6
   1  -2  19 33213.4 1215.68  27
   1   2  19 33498.1 1187.91  15
   1  -2  19 33409.9 1198.55  15
   1  -2  19 33648.7 1210.97  25
   1   2  19 33569.3 1199.81  25
  -1   2 -19 33243.8 1195.38  26
  -1  -2 -19 34097.3 1229.79  22
   1   2  21 13337.5 582.203  27
   1  -2  21 12766.0 570.261  27
   1  -2  21 13115.0 546.516  15
   1   2  21 13377.0 530.414  15
  -1  -2 -21 13871.8 578.626  19
  -1   2 -21 13858.1 576.038  19
  -1  -2 -21 12394.3 539.847  26
   1   2  21 13265.9 559.645  25
   1  -2  21 13304.9 570.828  25
  -1   2 -21 12517.6 552.244  26
  -1  -2 -21 13761.4 594.092  22
   1  -2  23 6284.47 386.447  27
   1   2  23 6206.80 401.442  27
  -1   2 -23 7554.99 382.803  19
   1   2  23 6431.88 379.348  25
  -1  -2 -23 6456.67 352.600  26
  -1   2 -23 6422.80 372.756  26
  -1  -2 -23 9015.31 353.027   4
  -1   2 -23 8837.34 344.063   4
   1   2  23 7112.16 343.354  15
   1  -2  25 2594.21 254.436  15
  -1   2 -25 2570.46 227.715   4
  -1  -2 -25 2525.98 237.486   4
  -1  -2 -25 2802.12 310.815  22
  -1   2 -25 2825.42 274.833  19
  -1   2 -27 1158.07 264.049  19
   1   2  27 1364.85 252.154  25
  -1   2 -27 1249.82 237.684  26
  -1  -2 -27 1293.28 229.421  26
  -1   2 -27 695.516 204.864   4
  -1  -2 -27 633.102 213.839   4
   1  -2  27 976.391 237.690  15
   1   2  27 827.824 200.074  15
   1   2  27 1450.83 273.537  27
   1  -2  27 1397.55 291.700  27
  -1  -2 -27 1378.84 299.611  22
  -1   2 -29 12014.3 408.714   4
  -1  -2 -29 13375.5 414.476   4
  -1   2 -29 8405.09 431.532  19
   1   2  29 6112.21 426.229  27
  -1  -2 -29 6068.25 392.896  26
  -1   2 -29 6151.34 399.394  26
   1  -2  29 5652.79 432.099  27
  -1   2 -29 7579.95 455.827  22
  -1  -2 -29 7786.54 459.176  22
  -1  -2 -31 5530.36 320.852   4
  -1   2 -31 5368.81 319.936   4
  -1   2 -31 5777.83 408.486  22
  -1  -2 -31 4716.35 377.990  22
  -1   2 -31 4845.47 362.919  19
   1  -2  31 4973.20 382.687  27
   1   2  31 5109.37 380.945  27
  -1   2 -31 4950.83 354.613  26
  -1  -2 -31 4950.56 327.911  26
  -1   2 -33 279.916 233.306   4
  -1  -2 -33 98.8088 227.434   4
  -1  -2 -33 42.7255 322.275  22
  -1   2 -33 36.8095 325.949  22
  -1   2 -33 24.6294 247.180  26
  -1  -2 -33 169.470 243.829  26
  -1   2 -33-27.3495 281.006  19
   1  -2  33-136.616 305.624  27
   1   2  33 119.253 313.000  27
  -1  -2 -35 1684.06 341.667  22
  -1   2 -35 1762.35 351.169  22
   1  -2  35 1082.39 362.977  33
   1   2  35 1294.77 339.962  27
  -1   2 -35 1478.31 285.197  26
   1  -2  35 1391.16 348.697  27
  -1  -2 -35 1426.63 257.262  26
  -1   2 -35 2798.93 266.405   4
  -1  -2 -35 2955.36 266.344   4
  -1   2 -37 1743.15 292.159  26
   1  -2  37 2239.62 344.486  27
  -1  -2 -37 2230.34 282.585  26
   1   2  37 2082.66 344.967  27
   1   2  37 1658.61 343.350  33
   1  -2  37 2012.40 363.196  33
  -1   2 -37 2801.91 370.839  22
  -1  -2 -37 2028.73 341.178  22
  -1   2 -39-199.309 299.810  22
   1   2  39 160.423 313.619  33
   1  -2  39 364.790 322.709  33
  -1   2 -39 174.575 262.276  26
   1   2  39 82.0224 305.649  27
  -1  -2 -39 47.9787 242.297  26
  -1   2 -39 479.030 227.130   4
  -1  -2 -39 238.525 223.187   4
  -1   2 -41 47.9754 281.738  22
  -1   2 -41-162.408 219.555   4
   1  -2  41 82.3527 306.672  33
   1   2  41 34.6217 291.547  33
  -1   2 -41-42.8471 234.450  26
  -1  -2 -41 42.2667 217.937  26
   1   2  41 220.457 300.813  27
  -1   2 -43 1712.69 220.648   4
  -1  -2 -43 1134.27 227.008  26
   1   2  43 1694.25 257.815   8
  -1   2 -45 68.8383 214.755  26
   1   2  45 379.495 227.405   8
   1  -2  45 407.991 205.922   8
   1  -2  45 338.904 276.959  33
   1   2  45 37.3018 265.057  33
  -1   2 -47-62.6257 187.743  26
   1   2  47 73.0825 224.421  33
   1  -2  47-93.1912 239.500  33
  -1  -2 -47-47.9589 148.975   5
   1  -2  47-79.8072 178.708   8
   1   2  47 10.1593 193.864   8
  -1   2 -49 48.5783 148.734  26
   1   2  49 3.19104 156.686   8
   1  -2  49-29.0604 144.654   8
  -1   2 -49 44.3081 127.388   5
  -1   2 -51 697.439 132.856  32
  -1   3  50 310.739 148.926   8
   1   3 -50 124.389 139.451  26
   1   3 -50-58.7980 156.992  32
   1   3 -48 35.5476 175.404  26
   1  -3 -48-10.1935 130.813   5
  -1   3  48 98.6299 181.633   8
  -1  -3  48-39.4392 162.517   8
  -1   3  46 128.449 209.758   8
   1   3 -46 67.6023 206.982  26
  -1   3  46 113.300 233.794  33
  -1  -3  46 85.5920 262.352  33
   1   3 -44 177.748 232.799  26
  -1  -3  44 130.483 277.635  33
  -1   3  44 158.496 264.273  33
   1   3 -44-55.3400 192.530   4
   1   3 -44 112.719 252.690  22
   1   3 -42 539.427 258.992  26
   1   3 -42 1545.95 231.543   4
  -1   3  42 895.514 293.368  33
  -1  -3  42 647.629 305.277  33
   1  -3 -40 4281.17 334.036  26
   1   3 -40 4831.65 364.282  26
  -1   3  40 4642.46 402.543  27
   1   3 -40 5095.95 386.177  22
  -1   3  40 3674.65 385.577  33
  -1  -3  40 3739.64 402.956  33
   1  -3 -40 8049.12 334.501   4
   1   3 -40 7933.88 351.669   4
   1   3 -38-199.417 313.277  22
  -1  -3  38 107.136 328.373  33
  -1   3  38 79.6917 303.737  33
   1   3 -38 143.217 280.913  26
   1  -3 -38 26.4715 236.102  26
  -1   3  38-182.840 306.737  27
   1   3 -36 800.154 234.102   4
   1  -3 -36 991.049 219.720   4
  -1   3  36 695.463 330.998  27
   1  -3 -36 669.469 242.027  26
   1   3 -36 885.161 277.548  26
   1   3 -36 863.413 332.912  22
  -1   3  36 401.302 316.515  33
  -1  -3  36 390.536 340.800  33
   1   3 -36 677.345 305.319  19
   1  -3 -34 11908.3 484.995   4
   1   3 -34 11963.4 488.782   4
   1   3 -34 9442.69 517.665  26
  -1   3  34 9768.34 536.023  27
   1  -3 -34 8828.15 476.832  26
   1  -3 -34 10918.5 540.145  22
   1   3 -34 10803.9 558.107  22
  -1  -3  34 9240.90 544.059  33
   1   3 -34 10699.1 527.647  19
   1  -3 -32 703.225 227.721   4
   1   3 -32 576.494 225.625   4
  -1   3  32 359.048 220.160  15
  -1  -3  32-7.08272 316.678  33
   1   3 -32-82.2680 273.744  26
   1  -3 -32 181.531 221.116  26
  -1  -3  32 278.411 317.723  27
  -1   3  32 292.161 292.654  27
   1   3 -32 191.841 326.680  22
   1  -3 -32 252.658 286.799  22
   1   3 -32 95.9855 285.582  19
   1   3 -30 1976.25 352.789  22
   1  -3 -30 2288.81 310.203  22
   1   3 -30 2584.99 318.416  19
  -1  -3  30 1509.17 321.871  33
  -1   3  30 2140.93 239.692  15
  -1  -3  30 2158.35 282.503  15
   1   3 -30 3173.56 257.574   4
   1  -3 -30 3499.01 256.496   4
  -1   3  30 1891.38 312.900  27
   1   3 -30 1718.39 274.366  26
   1  -3 -30 1692.91 246.999  26
  -1  -3  30 1680.12 308.643  27
   1   3 -28 2751.21 285.893  19
   1   3 -28 2419.32 237.619   4
   1  -3 -28 2656.07 236.116   4
   1  -3 -28 2813.29 314.792  22
  -1   3  28 2473.54 232.293  15
  -1  -3  28 2376.54 276.520  15
  -1   3  28 2168.54 307.297  27
  -1  -3  28 2397.37 319.186  27
   1  -3 -28 2397.17 228.077  26
   1   3 -28 2661.64 277.493  26
   1  -3 -26-77.2715 248.270  22
   1   3 -26 142.764 265.932  19
   1   3 -26 127.110 214.366  26
   1  -3 -26 21.5534 193.858   4
   1  -3 -26-120.760 139.320   1
  -1  -3  26 4.77662 235.897  15
  -1  -3  26 57.7295 275.003  27
  -1   3  26 180.403 251.069  27
   1  -3 -24 47401.5 1572.34   4
  -1   3  24 43819.4 1572.05  15
   1  -3 -24 48108.1 1555.36   1
   1   3 -24 48455.6 1577.33   6
  -1   3  24 41944.2 1583.10  25
   1  -3 -24 38746.2 1569.32  26
  -1   3  22 16371.5 648.382  25
   1   3 -22 16287.3 655.423  26
   1  -3 -22 15518.5 635.125  26
   1   3 -22 16648.1 675.212  19
  -1  -3  22 17178.4 643.442   7
  -1  -3  22 15423.8 676.243  27
  -1   3  22 16736.9 664.742  27
  -1  -3  22 16856.1 652.164  15
  -1   3  22 16259.8 631.598  15
   1  -3 -22 16502.3 684.912  22
   1   3 -22 17509.2 633.512   6
   1  -3 -22 18203.0 633.179   4
   1   3 -20 557.979 250.595  26
   1  -3 -20 474.484 205.150  26
  -1   3  20 579.279 230.915  25
   1  -3 -20 672.683 286.977  19
  -1  -3  20 768.994 199.456   7
  -1  -3  20 668.281 285.745  27
  -1   3  20 486.236 280.005  27
  -1  -3  20 477.433 250.917  15
  -1   3  20 761.526 197.083  15
   1  -3 -20 561.686 305.003  22
   1   3 -20 615.411 202.542   6
   1  -3 -20 622.650 190.790   4
   1  -3 -18 12802.3 543.872  19
  -1  -3  18 13052.6 508.826   7
  -1  -3  18 12057.8 552.329  27
  -1  -3  18 13747.3 544.611  15
  -1   3  18 13384.0 513.085  15
   1  -3 -18 12303.4 562.363  22
   1   3 -18 13751.9 517.737   6
  -1   3  18 13671.4 528.679  25
   1  -3 -18 13182.8 515.621  26
   1   3 -18 12961.4 542.670  26
   1   3 -16 9349.96 403.744  26
   1  -3 -16 8755.38 381.903  26
  -1   3  16 9759.97 412.205  25
   1  -3 -16 9265.86 444.752  22
   1  -3 -16 8736.14 416.210  19
  -1   3  16 8913.01 389.114   7
  -1  -3  16 9850.29 411.946  15
   1  -3 -16 8477.21 383.775   4
  -1  -3  14 79.0653 205.262  27
   1   3 -14 92.3536 161.854   6
   1  -3 -14-23.5155 144.492  26
   1   3 -14 139.421 187.030  26
  -1   3  14 139.693 184.016  25
   1  -3 -14 65.7109 221.865  22
   1  -3 -14 115.145 202.068  19
  -1  -3  14 54.5841 171.963  20
  -1  -3  14 116.259 153.246   7
  -1   3  14 42.2318 155.423   7
  -1  -3  14 204.630 190.361  15
   1  -3 -14 76.2087 111.910   2
  -1  -3  14 112.113 70.0270  10
  -1  -3  12 5863.93 254.350  11
   1   3 -12 5606.76 283.957   6
  -1   3  12 9527.27 324.147  34
  -1  -3  12 7770.96 309.143  27
   1  -3 -12 8041.45 283.265  26
  -1   3  12 7807.15 297.056  25
   1   3 -12 8155.02 310.758  26
   1  -3 -12 6709.66 330.092  22
  -1   3  12 7227.89 258.903  20
   1  -3 -12 6695.43 324.798  19
  -1  -3  12 7502.01 300.964  20
  -1   3  12 5574.98 282.974   7
  -1  -3  12 5664.76 282.460   7
  -1  -3  12 6481.96 305.924  15
   1  -3 -12 4855.01 264.559   2
  -1  -3  10 233513. 8007.73  11
   1   3 -10 230413. 8014.93   6
  -1   3  10 265124. 8025.29  34
  -1  -3  10 260195. 8021.97  27
  -1   3  10 234557. 8017.74  25
   1   3 -10 245165. 8021.25  26
   1  -3 -10 225364. 8021.21  22
  -1   3  10 232706. 8007.19  20
  -1  -3  10 240839. 8021.47  20
  -1  -3  10 228913. 8014.20   7
  -1   3  10 226694. 8015.36   7
   1  -3 -10 257036. 8027.98  31
   1  -3 -10 238302. 8013.27   2
  -1  -3  10 238425. 8021.12  15
  -1   3   8 1755.56 175.630  34
   1  -3  -8 1617.54 184.981  31
  -1  -3   8 1694.81 107.619  11
  -1  -3   8 1628.13 164.024  27
   1   3  -8 1680.99 161.618  26
  -1   3   8 1767.14 153.728  25
   1  -3  -8 1907.78 174.580  22
  -1  -3   8 1654.23 176.808  20
  -1   3   8 1717.73 99.7565  20
  -1   3   8 1835.74 88.7830   3
   1  -3  -8 1953.73 139.861   2
  -1  -3   8 1736.37 134.549   7
  -1   3   8 1865.50 140.269   7
   1   3  -8 1922.93 140.445   6
  -1  -3   6 70270.7 2278.90  27
  -1   3   6 74845.4 2280.27  34
   1  -3  -6 65562.2 2278.41   2
   1   3  -6 73889.4 2281.92  26
  -1   3   6 63496.8 2270.17   3
   1  -3  -6 61391.7 2273.77   4
  -1  -3   6 70153.7 2283.97  20
   1   3  -6 65524.9 2271.02  14
   1  -3  -6 74593.2 2284.67  29
   1  -3  -6 74487.0 2286.28  31
   1   3  -6 64660.0 2274.91   6
  -1  -3   6 67648.0 2275.32   7
  -1   3   6 65009.8 2275.90   7
   1  -3  -4 96707.1 2916.55  31
   1  -3  -4 97474.4 2917.03  29
  -1  -3   4 99568.5 2912.91  33
   1   3  -4 99066.9 2913.29  26
   1  -3  -4 82994.7 2911.95   9
   1  -3  -4 90378.4 2911.57  21
  -1  -3   4 92743.4 2916.24  20
  -1   3   4 84109.4 2908.37   7
   1   3  -4 84285.9 2909.36   6
  -1  -3   4 88814.6 2909.09  18
   1  -3  -4 86086.9 2908.45   3
   1  -3  -4 82857.7 2906.82   4
  -1  -3   4 80330.0 2902.49   1
   1  -3  -4 83459.2 2912.64   2
  -1  -3   2 163762. 5469.10  18
  -1  -3   2 173763. 5472.03  20
   1  -3  -2 161173. 5469.98   3
   1  -3  -2 152435. 5464.39   7
   1  -3  -2 170392. 5471.19  17
  -1  -3   2 169976. 5471.21  23
   1  -3  -2 153423. 5471.75   2
   1  -3  -2 179151. 5473.00  29
   1  -3   0 141149. 4448.06   2
   1  -3   0 132409. 4445.27   1
   1   3   0 125688. 4443.71   5
  -1  -3   0 131810. 4446.82  23
   1   3   0 122955. 4443.75   8
   1  -3   0 134593. 4447.74  18
   1  -3   2 378.460 48.2637   1
   1  -3   2 345.560 59.8331   2
  -1   3  -2 360.537 45.6596   1
  -1  -3  -2 403.704 76.9220  16
  -1  -3  -2 426.904 61.3896  17
  -1  -3  -2 246.909 64.1950   9
   1   3   2 425.751 54.6444   8
   1  -3   2 349.297 69.1749  23
   1  -3   2 456.617 70.7264  18
   1  -3   2 344.162 94.8452   3
  -1   3  -2 317.649 46.4233   6
  -1  -3  -2 271.800 49.9497   5
   1  -3   2 367.808 45.8669   7
  -1  -3  -4 116012. 3866.92  30
   1   3   4 116215. 3867.93  34
  -1  -3  -4 114763. 3868.84  29
  -1   3  -4 114630. 3864.89   6
   1  -3   4 118897. 3867.35  11
  -1  -3  -4 114108. 3867.93   9
  -1  -3  -4 113548. 3864.14  21
   1  -3   4 111830. 3864.20   7
   1  -3   4 118778. 3870.25   3
  -1  -3  -4 112006. 3864.38   4
   1  -3   4 116240. 3868.21  15
  -1  -3  -4 114238. 3865.79  17
  -1  -3  -4 112689. 3865.51  16
   1  -3   4 114518. 3861.14   2
  -1   3  -4 115007. 3860.81   1
  -1   3  -6 323933. 11145.3   6
   1   3   6 382096. 11150.0  34
  -1  -3  -6 360273. 11149.0  28
   1  -3   6 326783. 11144.4  11
  -1  -3  -6 388355. 11151.3  29
  -1  -3  -6 368729. 11151.4  31
   1  -3   6 362759. 11147.4  27
   1  -3   6 358681. 11148.9  25
  -1  -3  -6 372915. 11152.5  22
   1  -3   6 318929. 11144.3   7
  -1  -3  -6 320898. 11144.4   4
   1  -3   6 323333. 11145.9   3
  -1  -3  -6 319930. 11142.0  16
   1  -3   6 349049. 11149.6  15
   1  -3   6 307363. 11135.4   2
  -1   3  -6 317003. 11137.2   1
  -1  -3  -8 4605.96 253.840  31
  -1   3  -8 6364.36 243.354   6
  -1  -3  -8 4917.71 250.188  28
   1  -3   8 5384.87 249.007  27
   1   3   8 5103.59 257.790  34
   1  -3   8 5375.48 253.002  25
  -1  -3  -8 5586.28 270.862  22
   1  -3   8 5749.46 237.231   7
   1  -3   8 6296.88 237.918   3
  -1  -3  -8 6065.04 237.285   4
   1  -3   8 6240.19 228.661  11
   1  -3   8 5532.21 252.786  15
   1   3   8 5005.89 224.768  15
   1  -3  10 92065.4 3028.63  10
   1  -3  10 90501.0 3032.80  11
   1  -3  10 89622.6 3043.30  27
   1   3  10 92719.2 3046.88  34
   1  -3  10 88014.9 3043.64  25
  -1  -3 -10 84068.2 3046.26  22
   1  -3  10 86996.8 3038.03   7
   1   3  10 88230.0 3021.39   3
   1  -3  10 89936.3 3032.64   3
  -1  -3 -10 93253.7 3037.49   4
  -1  -3 -10 88735.3 3048.06  31
  -1   3 -10 93632.3 3039.47   6
  -1  -3 -10 90572.5 3032.08   2
   1  -3  10 90016.5 3042.63  15
   1   3  10 87228.7 3033.24  15
  -1  -3 -12 826.996 117.982   2
  -1  -3 -12 2252.30 201.892  31
  -1   3 -12 1053.82 151.341   6
   1   3  12 2811.99 226.955  34
   1  -3  12 2254.74 199.039  27
   1  -3  12 2196.29 189.271  25
  -1  -3 -12 1559.76 207.304  22
   1  -3  12 1029.45 157.927   7
   1  -3  12 1141.30 125.192   3
   1   3  12 826.706 60.9859   3
  -1  -3 -12 940.488 155.763   4
   1   3  12 1495.40 140.719  15
   1  -3  12 1740.86 182.733  15
   1  -3  12 1300.44 96.5028  10
   1  -3  14 7280.25 322.640  27
   1   3  14 8426.17 333.924  34
   1   3  14 7305.42 305.312  25
   1  -3  14 6815.40 310.777  25
  -1  -3 -14 6579.32 342.201  22
   1  -3  14 5135.49 284.726   7
   1   3  14 6897.46 274.198  15
   1  -3  14 6776.54 303.573  15
  -1   3 -14 5613.03 285.680   6
  -1  -3 -14 5078.25 269.127   4
   1  -3  14 5509.17 249.312   3
   1  -3  14 6429.68 250.091  13
  -1  -3 -14 5370.08 246.930   2
  -1  -3 -16 11895.7 519.459  22
   1  -3  16 11640.8 434.674  13
   1  -3  16 11918.6 434.397  12
   1   3  16 12533.3 463.095  15
   1  -3  16 12693.8 486.102  15
   1   3  16 12720.5 519.665  34
  -1   3 -16 12385.9 492.687  26
   1  -3  16 12346.3 486.979  25
   1   3  16 12504.6 485.595  25
   1  -3  16 11861.7 494.180  27
  -1  -3 -16 11064.3 437.213   2
  -1  -3 -18 37603.2 1407.52  22
  -1  -3 -18 40052.5 1349.30   2
   1  -3  18 41432.2 1374.00   7
  -1   3 -18 40605.6 1375.04   6
   1  -3  18 37707.6 1386.59  15
   1   3  18 40399.9 1371.64  15
   1   3  18 37419.2 1378.98  25
   1  -3  18 39042.1 1393.35  25
  -1   3 -18 38017.9 1388.16  26
  -1  -3 -18 40795.8 1373.13   4
   1  -3  18 36238.1 1390.15  27
  -1   3 -20 35637.8 1258.44  19
  -1  -3 -20 33569.1 1235.72   4
  -1   3 -20 34724.6 1236.59   6
   1   3  20 33898.1 1235.92  15
   1  -3  20 34812.2 1254.43  15
  -1  -3 -20 35891.1 1272.46  22
  -1   3 -20 36697.4 1255.24  26
  -1  -3 -20 35206.6 1240.28  26
   1  -3  20 36446.3 1260.89  25
   1   3  20 36345.1 1257.73  25
   1  -3  20 35165.1 1263.18  27
  -1   3 -22 22630.7 844.646  19
  -1  -3 -22 24650.8 825.811   4
  -1   3 -22 24097.7 827.366   6
   1   3  22 21382.1 815.968  15
   1  -3  22 22794.2 838.926  15
   1   3  22 20831.2 840.118  25
  -1   3 -22 21269.0 841.150  26
  -1  -3 -22 21283.6 821.241  26
  -1  -3 -22 22081.1 856.185  22
   1  -3  22 22387.8 853.155  27
  -1  -3 -24 11219.0 552.472  26
   1   3  24 12539.9 543.982  15
  -1   3 -24 15379.9 547.758   4
  -1  -3 -24 16667.2 556.608   4
  -1   3 -26 495.045 259.981  19
   1   3  26 354.767 245.944  25
  -1   3 -26 314.525 225.443  26
  -1  -3 -26 766.138 209.724   4
  -1   3 -26 706.607 191.708   4
   1  -3  26 638.828 226.560  15
  -1  -3 -26 396.862 276.118  22
   1  -3  26 256.903 280.771  27
   1   3  26 148.932 262.669  27
  -1   3 -28 42863.8 1515.82  19
  -1  -3 -28 38383.4 1495.43  26
  -1  -3 -28 50233.8 1507.50   4
  -1   3 -28 47970.2 1500.78   4
   1   3  28 41412.1 1490.68  15
  -1  -3 -28 42463.8 1521.48  22
  -1   3 -28 38816.4 1503.10  26
   1   3  28 38284.3 1516.62  27
   1  -3  28 39260.0 1523.06  27
   1   3  30 14618.9 649.265  27
  -1  -3 -30 13787.0 598.922  26
  -1   3 -30 13844.2 620.403  26
   1  -3  30 14698.8 644.844  27
  -1  -3 -30 15153.0 649.214  22
  -1   3 -30 14976.8 659.491  22
  -1   3 -30 14263.7 600.319   4
  -1  -3 -30 15740.4 604.218   4
  -1   3 -30 15162.1 629.617  19
  -1  -3 -32 3494.57 257.370   4
  -1   3 -32 3176.96 254.939   4
  -1  -3 -32 2470.26 346.585  22
  -1   3 -32 2197.77 382.661  22
  -1  -3 -32 1866.96 257.267  26
  -1   3 -32 2445.77 319.520  19
   1  -3  32 2100.30 341.317  27
   1   3  32 1807.32 338.861  27
  -1   3 -32 1955.21 308.652  26
   1   3  34 41.8215 312.174  27
   1  -3  34 153.956 330.435  27
  -1  -3 -34-86.2030 230.833  26
  -1   3 -34 15.9879 267.935  26
  -1   3 -34 338.316 269.297  19
  -1  -3 -34 185.267 308.075  22
  -1   3 -34 48.2295 335.217  22
  -1  -3 -34 314.941 215.644   4
  -1   3 -34 337.349 233.106   4
   1  -3  34-22.1680 322.227  33
  -1   3 -36 198.580 348.554  22
   1  -3  36-11.4176 345.487  33
  -1  -3 -36 139.813 202.665   4
  -1   3 -36 113.213 229.444   4
  -1  -3 -36-14.8040 235.995  26
  -1   3 -36 122.133 274.481  26
   1   3  36-21.5037 333.504  27
  -1   3 -38 462.913 327.685  22
   1  -3  38 399.979 318.416  33
   1   3  38 14.5819 303.284  33
  -1   3 -38 204.217 260.671  26
   1   3  38 68.2140 310.284  27
  -1  -3 -38 382.237 231.699  26
  -1   3 -40 324.420 308.960  22
  -1  -3 -40-202.669 217.212  26
   1   3  40 110.889 298.296  27
  -1   3 -40 268.135 265.159  26
  -1   3 -40-5.27243 214.986   4
   1  -3  40-40.4409 309.745  33
   1   3  40 94.7942 285.609  33
  -1   3 -42 1269.66 260.755  26
   1   3  42 964.379 286.496  27
   1  -3  42 630.800 301.725  33
  -1   3 -44 133.340 218.449  26
  -1   3 -44-38.0431 259.547  22
   1   3  44 15.3985 226.714   8
   1  -3  44 84.7070 276.924  33
   1   3  44 205.326 258.775  33
  -1   3 -46 320.828 208.228  26
   1  -3  46 237.829 260.672  33
   1   3  46 212.890 239.778  33
   1   3  46 522.248 213.158   8
   1  -3  46 729.199 187.817   8
  -1  -3 -46 707.933 160.082   5
  -1   3 -48-23.3715 173.709  26
   1   3  48 26.2566 203.523  33
  -1  -3 -48-31.1910 126.176   5
   1  -3  48 112.671 155.593   8
   1   3  48 111.511 173.333   8
  -1   3 -50 261.428 138.537  26
   1   3  50 341.513 143.031   8
   1   4 -51 136.440 122.120  32
   1   4 -49 947.441 173.849  26
  -1   4  49 2420.27 190.107   8
   1   4 -47 33.6844 196.563  26
  -1   4  47 88.7637 209.953  33
   1  -4 -47 23.3872 135.454   5
  -1  -4  47 128.199 167.518   8
  -1   4  47 210.081 193.248   8
   1   4 -45 1089.34 191.686   4
  -1   4  45 935.519 226.569   8
   1   4 -45 514.525 249.100  22
  -1  -4  45 200.294 272.198  33
  -1   4  45 252.843 246.582  33
   1   4 -45 575.854 226.580  26
   1   4 -43 23.1512 264.977  22
   1   4 -43 119.687 204.043   4
   1   4 -41 149.320 219.125   4
   1   4 -41-9.57649 291.387  22
  -1  -4  41 204.316 312.803  33
  -1   4  41 53.6781 276.533  33
  -1   4  41 386.437 283.299  27
   1   4 -41-143.267 254.522  26
   1  -4 -39 2041.84 232.245   4
   1   4 -39 2297.81 254.371   4
   1   4 -39 1482.98 330.231  22
  -1   4  39 1125.67 304.693  33
   1   4 -39 1060.18 283.058  26
   1  -4 -39 1121.20 240.358  26
  -1   4  39 1234.69 316.409  27
  -1  -4  39 627.299 327.983  33
  -1   4  37 1646.13 338.385  33
  -1  -4  37 1501.94 366.439  33
   1   4 -37 2454.52 354.970  22
   1   4 -37 3081.98 321.517  19
   1   4 -37 2086.44 304.245  26
  -1   4  37 2135.35 356.297  27
   1  -4 -37 1965.39 261.543  26
   1  -4 -35 1633.19 233.438   4
   1   4 -35 2041.81 255.585   4
  -1   4  35 1741.07 331.350  33
  -1  -4  35 1755.47 365.721  33
   1   4 -35 1992.93 356.415  22
   1   4 -35 1985.59 314.187  26
  -1   4  35 1766.25 344.995  27
   1  -4 -35 1459.32 246.902  26
   1   4 -35 1725.84 318.646  19
   1  -4 -33 3127.97 288.557  26
  -1   4  33 3395.23 376.447  27
   1   4 -33 3199.53 350.599  26
   1   4 -33 3665.26 281.774   4
   1  -4 -33 4262.63 291.170   4
   1   4 -33 4138.46 397.296  22
  -1  -4  33 3515.02 388.663  33
   1   4 -33 4318.19 369.708  19
  -1   4  31 571.636 203.579  15
   1  -4 -31 450.383 284.811  22
   1  -4 -31 586.011 205.936   4
   1   4 -31 624.229 205.573   4
   1   4 -31 508.898 288.343  19
   1  -4 -31 177.366 211.722  26
  -1   4  31 487.678 301.069  27
  -1  -4  31 445.204 322.496  27
   1   4 -31 438.777 258.582  26
  -1  -4  31 443.955 327.066  33
   1   4 -29 11544.9 517.435   4
   1  -4 -29 12695.1 527.013   4
   1  -4 -29 12849.4 576.699  22
  -1  -4  29 13336.7 561.478  15
  -1   4  29 12162.3 523.244  15
   1   4 -29 13410.1 571.653  19
   1   4 -29 12780.8 560.371  26
   1  -4 -29 12574.0 528.269  26
  -1   4  29 13149.9 579.346  27
  -1  -4  29 13368.5 584.699  27
  -1  -4  29 12162.2 590.762  33
   1  -4 -27 7254.50 435.489  22
   1   4 -27 7240.75 429.468  19
   1  -4 -27 10880.0 393.338   4
  -1   4  27 6684.05 421.084  27
   1   4 -27 6412.25 405.616  26
  -1  -4  27 6089.29 442.065  27
   1  -4 -27 11311.7 360.429   1
  -1   4  27 7527.73 371.338  15
  -1  -4  27 7821.58 424.254  15
   1  -4 -25 1020.11 270.546  22
   1   4 -25 927.152 267.199  19
   1  -4 -25 892.224 157.278   1
   1  -4 -25 978.547 196.602   4
   1  -4 -25 851.858 195.532  26
   1   4 -25 1085.19 232.242  26
  -1  -4  25 1106.45 232.922  15
   1   4 -25 864.350 195.152   6
  -1  -4  23 68264.0 2316.81   7
   1  -4 -23 73425.5 2319.29   4
  -1   4  23 66574.6 2312.30  15
  -1  -4  23 59450.1 2332.04  27
  -1   4  23 63093.7 2331.41  27
   1   4 -23 69476.7 2317.97   6
   1  -4 -23 73505.6 2305.99   1
   1  -4 -23 62093.7 2313.65  26
  -1   4  23 65071.6 2325.24  25
   1   4 -21 15778.5 693.840  26
  -1   4  21 16867.8 691.247  25
   1  -4 -21 15067.9 674.227  26
   1  -4 -21 22533.8 680.169   4
   1  -4 -21 17013.4 721.086  22
   1   4 -21 21299.9 682.739   6
  -1  -4  21 21619.2 692.295   7
  -1   4  21 16372.7 708.078  27
  -1  -4  21 15413.6 706.375  27
  -1  -4  21 18548.0 702.568  15
  -1   4  21 17722.2 675.841  15
   1  -4 -19 4573.98 284.642  26
  -1   4  19 4713.85 324.066  25
   1   4 -19 4300.45 319.051  26
   1  -4 -19 7255.07 289.851   4
  -1  -4  19 6001.46 303.627   7
   1   4 -19 6611.02 292.403   6
   1  -4 -19 4840.75 373.208  22
  -1   4  19 5844.75 288.076  15
  -1  -4  19 5264.56 336.496  15
  -1  -4  19 3766.65 349.961  27
  -1   4  17 628.754 182.565  15
  -1  -4  17 1047.27 257.332  15
  -1  -4  17 1612.15 265.330  27
   1  -4 -17 722.318 182.438  26
   1   4 -17 704.549 246.110  26
  -1   4  17 975.238 216.554  25
   1  -4 -17 926.781 290.950  22
   1  -4 -15 29681.0 919.663   2
  -1   4  15 25790.8 947.984  34
  -1  -4  15 26531.2 948.135  27
  -1  -4  15 27298.5 901.819  10
   1  -4 -15 24609.5 923.716  26
   1   4 -15 25873.9 944.826  26
  -1   4  15 27535.8 938.689  25
   1  -4 -15 25870.4 950.192  22
  -1  -4  15 27734.6 927.045   7
   1  -4 -15 28510.9 926.469   4
  -1  -4  15 28111.2 942.063  15
   1  -4 -15 24146.2 893.569  10
   1  -4 -13 194.650 133.751   2
  -1   4  13 316.999 195.479  34
  -1  -4  13 238.457 107.242  11
   1   4 -13 257.584 153.694   6
  -1  -4  13 333.453 194.079  27
   1   4 -13 311.501 184.680  26
  -1   4  13 357.314 168.948  25
   1  -4 -13 465.193 135.450  26
   1  -4 -13 475.248 212.911  22
   1  -4 -13 118.565 131.861   4
  -1   4  13 226.119 145.105   7
  -1  -4  13 298.069 142.587   7
  -1  -4  13 210.869 172.578  15
   1  -4 -13 326.928 75.7053  10
   1  -4 -11 19655.0 731.062   2
  -1   4  11 24523.5 756.474  34
  -1  -4  11 19938.7 722.577  11
   1   4 -11 18445.2 734.622   6
   1  -4 -11 22943.3 765.171  31
  -1  -4  11 22325.1 750.880  27
   1  -4 -11 22047.4 731.753  26
   1   4 -11 22538.5 748.769  26
  -1   4  11 22448.6 743.351  25
   1  -4 -11 22222.3 756.645  22
  -1   4  11 21325.7 717.132  20
  -1  -4  11 21209.0 753.734  20
  -1   4  11 20011.9 734.283   7
  -1  -4  11 19861.9 733.545   7
  -1  -4  11 19159.1 750.961  15
   1  -4 -11 19293.2 731.046   4
  -1   4   9 23718.1 743.759  34
   1  -4  -9 20194.4 713.527  12
   1  -4  -9 23201.2 758.036  31
  -1  -4   9 20363.4 722.104  11
  -1  -4   9 22893.5 739.661  27
   1   4  -9 22684.0 742.341  26
  -1   4   9 22056.5 734.619  25
   1  -4  -9 20029.4 725.868   4
  -1  -4   9 20546.6 747.298  20
  -1   4   9 19904.0 729.318   7
  -1  -4   9 19896.2 728.128   7
   1  -4  -9 20346.3 730.817   2
   1   4  -9 20482.5 728.663   6
  -1  -4   9 20593.8 739.812  15
  -1  -4   7 32477.5 1011.66  33
   1  -4  -7 29694.3 1017.61  29
   1  -4  -7 32066.9 1023.32  31
   1   4  -7 28162.1 1002.53   6
  -1   4   7 31620.1 1010.48  34
   1  -4  -7 27030.0 1010.76   2
   1   4  -7 31193.9 1013.22  26
   1  -4  -7 29058.9 1001.22   4
  -1  -4   7 28807.3 1017.05  20
  -1  -4   7 28822.5 1003.03   7
  -1   4   7 28315.1 1003.82   7
   1   4  -7 28827.7 996.715  14
  -1  -4   7 27330.0 1014.87  15
   1  -4  -5 40049.7 1187.60  31
   1  -4  -5 39431.9 1186.00  29
   1  -4  -5 32395.0 1179.71   2
  -1  -4   5 31394.0 1163.32   1
  -1  -4   5 40906.5 1179.35  33
  -1   4   5 41621.0 1176.99  34
   1   4  -5 37896.1 1178.43  26
   1  -4  -5 36149.8 1180.82  17
  -1  -4   5 36220.0 1181.47  15
   1  -4  -5 32875.6 1178.71   9
   1  -4  -5 35978.8 1177.06  21
  -1  -4   5 37000.0 1185.29  20
   1   4  -5 32045.2 1173.18   6
  -1  -4   5 32713.7 1171.72   7
   1  -4  -5 32586.4 1169.56   4
   1   4  -3 118.918 77.4469  26
   1  -4  -3 111.727 96.0138   9
   1  -4  -3 108.812 85.8896  21
  -1  -4   3 80.8234 105.211  23
  -1  -4   3 134.480 77.8308  18
  -1  -4   3 100.062 103.943  20
   1  -4  -3 125.779 88.9109  17
  -1  -4   3 152.534 87.0496  15
   1  -4  -3 101.157 53.5534   7
   1  -4  -3 131.621 100.522  29
  -1  -4   3 118.445 82.8292  33
   1  -4  -3 63.7069 109.297   2
  -1  -4   3 200.874 54.8434   1
   1  -4  -3 160.698 104.474   3
   1  -4  -1 155217. 4728.44   3
  -1  -4   1 144444. 4725.84  23
   1  -4  -1 147762. 4724.14   1
   1   4  -1 134877. 4719.82   8
  -1   4   1 132034. 4717.31   8
  -1  -4   1 153923. 4725.50  20
   1  -4   1 21193.0 700.251  18
   1  -4   1 21811.2 695.281   1
   1  -4   1 19164.5 702.708  23
   1  -4   1 22007.0 710.575   3
   1   4   1 18817.2 692.443   8
   1   4   3 56838.4 1964.97   8
  -1  -4  -3 58462.4 1969.51   9
   1  -4   3 59839.4 1972.16  23
  -1  -4  -3 59593.8 1965.19  21
   1  -4   3 56652.9 1961.93   7
   1  -4   3 59601.4 1973.79   3
  -1  -4  -3 61892.6 1971.90  29
   1  -4   3 59535.1 1969.89  18
  -1  -4  -3 59559.7 1967.95  17
  -1  -4  -3 55981.4 1963.14   5
  -1   4  -3 57162.8 1963.73   6
   1  -4   3 57885.2 1962.03   1
  -1   4  -5 3352.47 154.420   6
  -1  -4  -5 3658.33 162.892  28
  -1  -4  -5 3389.01 171.993  29
   1   4   5 3667.41 169.938  34
   1  -4   5 3452.25 165.068  11
  -1  -4  -5 3558.10 173.786   9
  -1  -4  -5 3419.22 153.683  21
   1  -4   5 3329.57 153.077   7
  -1  -4  -5 3216.26 148.788   4
   1  -4   5 3458.29 196.798   3
   1  -4   5 3189.69 174.272  15
  -1  -4  -5 3390.02 161.295  17
  -1  -4  -5 3814.93 163.833  16
  -1   4  -5 3551.33 133.159   1
   1  -4   5 3391.78 139.253   2
  -1  -4  -7 738.076 136.569  29
  -1  -4  -7 825.958 129.924  28
   1  -4   7 719.042 115.048  11
   1  -4   7 846.993 137.626  15
   1  -4   7 928.476 133.055  27
  -1   4  -7 722.588 116.712   6
   1   4   7 831.793 140.513  34
   1  -4   7 957.205 61.2053   2
  -1   4  -7 987.069 63.9012   1
   1  -4   7 768.351 121.637   7
  -1  -4  -7 935.260 112.072   4
   1  -4   7 855.147 140.582   3
  -1  -4  -7 730.846 106.841  16
   1   4   7 1259.30 95.2843  15
  -1  -4  -7 899.404 142.577  31
  -1   4  -9 39423.8 1333.50   6
   1   4   9 40487.9 1342.19  34
  -1  -4  -9 40936.2 1338.90  28
   1  -4   9 42293.5 1339.68  27
   1  -4   9 37925.9 1329.34  11
   1  -4   9 38586.7 1339.73  25
  -1  -4  -9 38918.2 1347.17  22
   1  -4   9 38629.8 1332.52   7
   1  -4   9 39242.6 1334.42   3
  -1  -4  -9 37175.2 1331.46   4
  -1   4  -9 39607.9 1315.81   1
  -1  -4  -9 40289.1 1344.89  31
  -1  -4  -9 37143.8 1324.09  16
   1  -4   9 38360.2 1342.36  15
   1   4   9 37166.0 1325.70  15
  -1  -4 -11 38.9694 185.830  31
   1  -4  11 150.428 116.118  11
   1  -4  11 73.3346 104.481  10
  -1  -4 -11 228.225 118.705   2
  -1   4 -11 147.202 141.597   6
   1  -4  11-0.96819 162.964  27
   1  -4  11-22.0606 166.194  25
  -1  -4 -11-19.3252 192.104  22
   1  -4  11 135.650 135.350   7
   1   4  11 123.859 113.042  15
   1  -4  11 162.053 158.658  15
  -1  -4 -11 22.1530 93.0448  16
   1  -4  11 257.068 129.584   3
  -1  -4 -11 207.459 136.551   4
   1   4  11 174.311 178.332  34
  -1  -4 -13 4821.47 262.014  31
   1   4  13 5760.39 273.163  34
   1  -4  13 4578.53 253.620  27
  -1  -4 -13 3597.13 199.852   2
   1  -4  13 4256.81 201.165  11
  -1  -4 -13 4635.15 275.852  22
   1  -4  13 3834.01 218.359   7
   1  -4  13 4081.47 202.736   3
   1   4  13 3735.59 152.512   3
  -1  -4 -13 4411.71 216.796   4
  -1   4 -13 3893.59 228.575   6
  -1   4 -13 4559.27 256.159  26
   1  -4  13 4498.04 262.562  25
  -1  -4 -13 4133.96 174.710  16
   1  -4  13 4160.24 247.258  15
   1   4  13 4732.84 205.303  15
   1  -4  13 4108.45 180.340  10
  -1  -4 -15 21870.6 625.856   2
   1   4  15 13561.4 660.702  34
   1  -4  15 14437.3 651.284  27
   1   4  15 16080.1 646.869  25
   1  -4  15 16198.9 652.710  25
  -1   4 -15 15784.3 652.245  26
  -1  -4 -15 15406.3 672.637  22
   1  -4  15 20419.0 643.801   7
  -1  -4 -15 15411.7 601.919  16
   1  -4  15 17902.9 655.412  15
   1   4  15 17302.2 628.218  15
   1  -4  15 18385.2 606.868  10
  -1  -4 -15 21218.0 637.721   4
  -1  -4 -17 4814.10 356.807  22
   1  -4  17 4729.63 228.199  13
   1  -4  17 5005.01 226.991  12
   1  -4  17 5031.23 308.286  15
   1   4  17 5378.98 260.935  15
  -1  -4 -17 3408.12 223.685   2
   1   4  17 6038.20 344.263  34
  -1   4 -17 5585.08 313.810  26
   1   4  17 5832.94 303.333  25
   1  -4  17 5621.48 330.193  27
  -1   4 -17 3889.24 252.302   6
  -1  -4 -19 57803.1 1969.35   2
  -1  -4 -19 60741.6 1992.23   4
   1  -4  19 56110.4 2009.12  27
  -1  -4 -19 54045.4 2016.39  22
  -1   4 -19 58987.5 2005.74  26
   1   4  19 58028.5 1997.96  25
  -1  -4 -19 55513.5 1987.56  26
  -1   4 -19 59615.2 1988.24   6
   1  -4  19 57398.3 2003.30  15
   1   4  19 57334.5 1983.60  15
   1   4  21 1599.89 194.634  15
  -1   4 -21 1454.75 275.337  19
  -1  -4 -21 1319.02 209.582   4
   1  -4  21 1103.23 285.279  27
  -1  -4 -21 1281.48 302.712  22
  -1  -4 -21 1540.47 200.095  26
   1   4  21 1318.70 247.067  25
  -1   4 -21 1488.73 255.108  26
   1  -4  21 1601.43 249.719  15
  -1   4 -21 1604.68 197.749   6
  -1  -4 -23 3103.51 224.795  26
   1   4  23 3185.79 261.670  25
   1   4  23 2369.12 214.963  15
  -1   4 -23 1964.56 224.616   6
  -1  -4 -23 1553.46 217.927   4
   1  -4  23 2960.87 297.807  27
  -1   4 -25 5710.43 303.448   4
  -1  -4 -25 6489.31 310.003   4
  -1  -4 -25 5302.06 369.676  22
  -1   4 -25 5412.52 335.450  19
   1  -4  25 5258.50 337.282  15
  -1   4 -25 5113.62 331.761  26
   1   4  25 5290.91 351.894  27
   1   4  27 16743.7 751.933  25
  -1  -4 -27 15499.8 722.712  26
  -1  -4 -27 18857.6 768.864  22
  -1   4 -27 18236.1 751.126  19
   1   4  27 16490.6 760.298  27
  -1   4 -27 15656.1 744.987  26
   1  -4  27 15837.4 761.957  27
  -1   4 -27 23372.5 735.280   4
  -1  -4 -27 24574.5 750.562   4
  -1  -4 -27 25078.4 718.288   1
   1   4  27 18298.9 721.216  15
  -1   4 -29 8395.19 427.149  19
  -1  -4 -29 8688.84 398.675   4
  -1   4 -29 8822.74 396.126   4
  -1  -4 -29 8448.64 350.372   1
  -1  -4 -29 8373.94 448.020  22
   1  -4  29 7858.23 457.961  27
  -1  -4 -29 7109.22 385.047  26
  -1   4 -29 7215.46 422.327  26
   1   4  29 7790.37 448.688  27
  -1   4 -31 12135.8 419.624   4
  -1  -4 -31 13085.0 431.142   4
   1  -4  31 4989.68 456.471  33
  -1  -4 -31 8183.13 466.005  22
  -1   4 -31 8191.67 493.296  22
  -1   4 -31 6612.89 426.112  26
  -1  -4 -31 5957.76 390.018  26
   1  -4  31 6146.46 445.785  27
   1   4  31 6293.45 443.002  27
  -1   4 -31 8987.16 436.979  19
   1  -4  33 2991.91 370.063  27
  -1   4 -33 3106.17 291.254   4
  -1  -4 -33 3857.77 271.682   4
  -1   4 -33 3390.45 320.962  19
  -1   4 -33 3357.93 394.379  22
   1  -4  33 3335.40 377.876  33
   1   4  33 3265.36 355.652  27
  -1   4 -33 3324.84 311.303  26
  -1  -4 -33 2871.04 274.923  26
  -1  -4 -35 375.354 220.774   4
  -1   4 -35 128.219 224.898   4
  -1   4 -35 321.212 271.505  19
  -1   4 -35 225.551 358.157  22
   1  -4  35 450.178 336.533  33
   1   4  35 382.534 329.166  27
  -1  -4 -35 303.215 232.150  26
  -1   4 -35 429.380 290.978  26
  -1   4 -37 115.737 343.493  22
  -1   4 -37 230.725 285.156  26
   1   4  37 424.723 323.545  27
  -1  -4 -37 11.4762 226.849  26
   1  -4  37 38.0695 345.247  33
   1   4  37 135.669 310.597  33
  -1   4 -39 1030.36 328.313  22
   1   4  39 989.938 315.761  33
   1  -4  39 825.076 332.161  33
   1   4  39 717.823 309.684  27
  -1   4 -39 790.031 284.797  26
  -1  -4 -39 964.424 223.902  26
  -1   4 -39 947.658 237.083   4
   1  -4  41 2073.58 349.180  33
  -1   4 -41 3488.00 344.608  22
   1   4  41 1949.45 322.653  33
  -1   4 -41 2839.61 297.696  26
   1   4  41 2799.76 338.994  27
  -1   4 -43 608.515 200.819   4
  -1   4 -43 530.548 267.282  22
   1   4  43 598.939 246.963   8
   1   4  43 231.678 268.189  33
   1  -4  45 2887.60 227.528   8
   1   4  45 2807.56 258.583   8
  -1   4 -45 2037.54 272.947  22
  -1   4 -45 977.298 241.067  26
   1  -4  45 851.146 287.411  33
   1   4  45 900.095 265.403  33
  -1  -4 -45 3305.04 206.509   5
   1   4  47 58.7098 206.361  33
  -1  -4 -47 22.9752 137.769   5
  -1   4 -47-72.5241 184.698  26
   1   4  47-88.2714 187.845   8
  -1   4 -49 877.090 169.341  26
   1   4  49 2209.11 184.678   8
  -1   4 -51-33.9142 114.136  32
  -1   4 -51 119.120 107.483  26
   1   5 -50-111.273 152.028  32
  -1   5  50-66.1320 131.330   8
   1   5 -50-99.0292 141.622  26
  -1   5  48-54.9326 172.109   8
   1   5 -48-73.0017 174.305  26
   1   5 -46 49.5741 223.482  22
  -1  -5  46 188.124 176.767   8
  -1   5  46 307.808 205.961   8
   1   5 -46 195.792 209.474  26
  -1   5  46 62.8683 215.335  33
   1   5 -44 683.485 242.803  26
   1   5 -44 911.774 194.360   4
   1   5 -44 588.859 262.161  22
  -1   5  44 784.010 238.871   8
   1  -5 -44 567.213 172.926   5
  -1   5  44 499.938 252.353  33
  -1  -5  44 518.320 287.803  33
  -1  -5  42 100.917 286.863  33
   1   5 -42-156.318 211.455   4
  -1   5  40 579.305 285.721  33
   1   5 -40 1142.00 313.751  22
  -1  -5  40 1196.41 332.737  33
  -1   5  40 1307.27 295.238  27
   1   5 -40 792.770 278.700  26
   1   5 -40 1498.90 231.951   4
   1   5 -38 2098.27 249.540   4
   1  -5 -38 1742.84 228.684   4
  -1   5  38 1144.14 305.702  33
   1   5 -38 1876.08 361.786  22
  -1  -5  38 1601.98 358.648  33
  -1   5  38 1839.13 326.966  27
   1   5 -38 1759.32 312.436  26
   1   5 -38 1999.37 302.486  19
   1   5 -36 4887.89 311.975   4
   1  -5 -36 4981.01 293.037   4
  -1   5  36 2953.35 362.003  33
   1   5 -36 4574.46 408.458  22
  -1  -5  36 3340.66 402.006  33
   1   5 -36 3402.39 347.657  26
   1  -5 -36 3129.42 284.514  26
  -1   5  36 3683.97 377.208  27
   1   5 -36 4156.63 364.270  19
   1  -5 -34 1337.41 232.777   4
   1   5 -34 1215.60 237.598   4
   1   5 -34 671.644 348.691  22
  -1  -5  34 695.090 340.195  33
  -1   5  34 886.744 328.227  27
   1   5 -34 768.702 288.967  26
   1  -5 -34 707.840 220.075  26
   1   5 -34 911.724 295.739  19
  -1  -5  32 11935.1 663.232  33
  -1   5  32 13950.3 653.136  27
   1  -5 -32 12546.9 598.346  26
   1   5 -32 13835.9 642.688  26
   1   5 -32 17529.6 611.811   4
   1  -5 -32 18515.1 621.415   4
   1   5 -32 15062.2 659.778  19
   1   5 -30 6506.18 450.942  26
  -1   5  30 6367.26 456.050  27
   1  -5 -30 6369.79 403.667  26
  -1  -5  30 5344.35 472.955  33
   1   5 -30 8874.81 482.024  19
   1  -5 -30 13347.3 405.113   1
   1  -5 -30 13168.8 442.586   4
   1   5 -30 11963.8 435.944   4
  -1   5  30 8653.31 408.671  15
   1   5 -28 2143.92 295.221  19
   1  -5 -28 3485.52 199.898   1
  -1  -5  28 1142.12 322.213  33
   1   5 -28 1297.69 283.995  26
  -1   5  28 1333.00 275.204  27
   1  -5 -28 1554.18 224.773  26
  -1   5  28 2024.18 219.093  15
  -1  -5  28 1970.07 293.132  15
   1  -5 -28 3627.35 240.391   4
   1   5 -28 3287.25 234.421   4
   1  -5 -26 33529.3 1247.23  22
   1   5 -26 32936.9 1241.59  19
   1  -5 -26 36212.9 1198.32   1
  -1  -5  26 29907.5 1237.16  33
   1   5 -26 35677.5 1219.85   6
   1  -5 -26 37507.1 1219.61   4
  -1  -5  26 34594.6 1232.85  15
  -1   5  26 32690.4 1234.74  27
   1   5 -26 31703.4 1233.92  26
  -1  -5  26 31569.4 1245.00  27
   1   5 -24 6297.29 391.012  19
   1  -5 -24 10463.4 348.266   1
  -1  -5  24 6712.61 379.716  15
  -1   5  24 6688.11 343.481  15
   1  -5 -24 10173.1 364.554   4
   1   5 -24 9003.65 363.256   6
   1  -5 -24 5967.99 398.040  22
   1  -5 -24 5279.90 340.504  26
  -1  -5  22 6.90865 254.135  27
  -1   5  22 48.2695 245.060  27
   1   5 -22 367.767 188.090   6
  -1   5  22 154.354 170.088  15
  -1  -5  22 271.851 196.314   7
   1  -5 -22 216.482 179.754   4
   1  -5 -22 71.1255 177.606  26
  -1   5  22 195.281 224.048  25
   1   5 -22 25.6812 229.952  26
   1  -5 -20 6078.82 377.232  22
  -1  -5  20 5634.34 378.412  27
   1   5 -20 5585.77 352.507  26
   1   5 -20 8022.53 327.507   6
  -1   5  20 6564.33 312.756  15
  -1  -5  20 7073.99 357.174  15
  -1  -5  20 7798.13 334.666   7
   1  -5 -20 8164.06 330.439   4
   1  -5 -20 5480.44 308.422  26
  -1   5  20 6276.44 337.788  25
  -1  -5  18 34526.1 1144.74   7
  -1  -5  18 30165.0 1166.01  27
   1   5 -18 35030.9 1146.86   6
   1  -5 -18 30023.6 1172.04  22
  -1  -5  18 33692.6 1163.87  15
  -1   5  18 32749.7 1135.74  15
   1  -5 -18 31131.1 1136.27  26
   1   5 -18 30855.9 1164.38  26
  -1   5  18 32354.5 1153.80  25
  -1   5  16 28063.6 982.859  25
   1  -5 -16 26888.5 967.456  26
   1   5 -16 28210.5 993.936  26
   1  -5 -16 25012.2 995.539  22
   1  -5 -16 27700.6 964.377   2
  -1  -5  16 28575.3 996.170  15
  -1   5  16 27081.0 995.361  34
  -1  -5  16 27496.0 956.737  11
  -1  -5  16 27884.2 948.598  10
  -1  -5  16 28127.6 995.925  27
   1  -5 -16 27037.9 971.366   4
   1  -5 -14 19801.9 712.562  31
  -1   5  14 23229.6 699.148  34
  -1  -5  14 20713.2 691.918  27
   1   5 -14 17349.4 663.078   6
   1  -5 -14 17159.6 640.503  10
  -1  -5  14 17897.1 651.022  11
  -1   5  14 20776.1 681.277  25
   1  -5 -14 19883.1 662.118  26
   1   5 -14 19046.7 690.147  26
   1  -5 -14 18510.9 693.936  22
  -1  -5  14 16944.6 662.187   7
  -1  -5  14 19549.6 686.105  15
   1  -5 -14 18199.4 661.254   2
   1  -5 -14 16679.1 661.874   4
   1  -5 -12 512.832 204.604  31
   1  -5 -12 1424.76 85.1186  12
  -1  -5  12 1557.48 122.814  11
   1   5 -12 2107.98 160.018   6
  -1  -5  12 633.699 181.821  27
   1   5 -12 856.980 186.046  26
   1  -5 -12 912.279 131.738  26
  -1   5  12 1507.28 168.916  25
   1  -5 -12 2132.12 148.881   4
  -1  -5  12 1793.01 150.164   7
  -1  -5  12 1310.05 191.774  15
  -1   5  12 475.811 195.442  34
   1  -5 -12 2640.42 152.301   2
  -1   5  10 34856.3 1031.13  34
   1   5 -10 27321.9 1016.67   6
  -1  -5  10 33008.7 1030.75  33
   1  -5 -10 31750.6 1043.83  31
  -1  -5  10 29077.1 1011.93  11
   1  -5 -10 27167.9 1019.47   2
  -1   5  10 31053.8 1022.31  25
   1   5 -10 31462.3 1029.85  26
   1  -5 -10 30366.1 1010.36  26
   1  -5 -10 26253.7 1013.44   4
  -1  -5  10 30857.1 1033.48  20
  -1  -5  10 28317.3 1015.54   7
   1  -5 -10 27695.0 1003.35  12
  -1  -5  10 31054.9 1029.15  15
   1   5  -8 7958.87 301.042  14
   1  -5  -8 11401.7 359.231  31
   1  -5  -8 9996.66 347.589  29
   1  -5  -8 6495.55 327.259   2
  -1  -5   8 11126.6 336.765  33
  -1   5   8 11038.8 334.682  34
  -1  -5   8 7813.32 313.262  11
   1  -5  -8 9233.74 304.122  26
   1   5  -8 9893.81 333.161  26
   1  -5  -8 6860.09 308.244   4
  -1  -5   8 8043.98 352.687  20
  -1  -5   8 6944.81 313.836   7
   1   5  -8 6699.49 312.320   6
  -1  -5   8 8590.43 337.835  15
   1   5  -6 25087.3 949.355   6
  -1  -5   6 31898.9 956.651  33
  -1   5   6 32099.8 952.959  34
   1  -5  -6 32235.3 965.128  29
  -1  -5   6 25136.8 936.593   1
   1  -5  -6 26193.6 959.313   2
   1  -5  -6 32730.6 968.624  31
   1   5  -6 31252.9 957.689  26
   1  -5  -6 27172.6 957.935   9
   1  -5  -6 30681.8 955.643  21
  -1  -5   6 29642.5 966.254  20
  -1  -5   6 26493.7 947.613   7
   1  -5  -6 29295.6 957.725  17
  -1  -5   6 28337.3 958.120  15
   1  -5  -6 25725.5 943.826   4
   1   5  -4 6981.78 241.044  26
   1  -5  -4 5453.53 247.104   9
   1  -5  -4 6762.60 248.623  21
  -1  -5   4 6232.11 241.285  18
  -1  -5   4 7587.79 266.344  20
  -1  -5   4 6658.56 243.650  15
   1  -5  -4 6439.92 255.131  17
  -1  -5   4 5388.95 221.207   1
   1  -5  -4 5402.09 260.745   2
  -1  -5   4 7429.66 243.347  33
  -1   5   4 7846.42 237.888  34
   1  -5  -4 7249.36 261.298  29
   1   5  -4 5629.17 234.555   6
   1  -5  -4 5363.76 220.568   5
  -1  -5   2 6750.92 256.454  23
  -1  -5   2 7321.90 260.026  20
  -1  -5   2 6603.57 249.706  18
   1  -5  -2 6300.25 226.174   7
  -1  -5   2 6797.97 239.686  15
   1  -5  -2 6983.62 268.130   3
  -1   5   2 6407.29 227.942   4
  -1   5   2 6239.53 230.704   8
   1  -5  -2 6586.53 252.937   1
   1   5  -2 7472.27 248.548  32
  -1   5   0 1610.20 68.0179   5
   1  -5   0 1916.14 153.296   3
   1   5   0 1491.19 84.8260   8
  -1   5   0 1353.21 65.9280   8
  -1  -5   0 1020.43 118.344  23
   1  -5   0 1212.90 122.780  18
   1  -5   0 1671.54 106.001   1
   1   5   2 108.574 71.4752   8
   1  -5   2 204.066 108.753  23
   1  -5   2 127.653 107.271  18
   1  -5   2 214.601 77.8440   1
  -1   5  -2 77.5841 69.4561   6
   1  -5   2 240.767 152.525   3
   1  -5   2 214.646 49.9270   7
   1  -5   4 856.623 79.7187   1
   1  -5   4 938.318 100.518   2
  -1  -5  -4 1654.81 100.777  28
  -1  -5  -4 1552.05 134.316  29
  -1  -5  -4 1521.75 102.050  30
   1   5   4 1730.91 124.528  34
   1  -5   4 1680.08 106.604  33
  -1   5  -4 1354.96 114.022  26
  -1  -5  -4 1325.38 101.475  21
   1  -5   4 1201.99 135.498  23
   1  -5   4 1001.51 89.0595   7
   1  -5   4 865.435 170.542   3
  -1  -5  -4 863.045 87.8011   5
  -1   5  -4 986.512 93.3241   6
  -1  -5  -4 1119.44 118.643  17
  -1  -5  -4 942.467 118.515   9
   1   5   4 1044.71 98.0006   8
   1  -5   6 13453.1 558.221   2
  -1  -5  -6 19075.1 587.356  29
  -1  -5  -6 19546.5 573.898  28
   1   5   6 20407.3 580.265  34
   1  -5   6 15787.0 573.298  11
   1  -5   6 17188.0 577.381  15
  -1  -5  -6 16418.7 573.188  17
  -1   5  -6 18626.2 579.428  26
  -1  -5  -6 17970.0 568.330  21
   1  -5   6 14494.4 564.788   7
   1  -5   6 14256.8 585.994   3
  -1   5  -6 14696.4 566.394   6
  -1  -5  -6 15117.6 577.298   9
  -1   5  -8 107177. 3611.20   6
  -1  -5  -8 112235. 3615.45  28
  -1  -5  -8 113644. 3619.53  29
  -1  -5  -8 114906. 3622.66  31
   1  -5   8 104493. 3611.80  11
  -1   5  -8 112074. 3619.59  26
   1  -5   8 105363. 3599.10   2
   1  -5   8 101211. 3609.30   7
  -1  -5  -8 104560. 3608.12  16
   1  -5   8 110462. 3618.05  15
  -1  -5  -8 108696. 3613.72  17
   1   5   8 103246. 3603.08  15
  -1  -5  -8 104727. 3608.84   4
   1  -5   8 104797. 3616.02   3
   1   5   8 111315. 3616.11  34
   1  -5  10 792.086 167.166  15
  -1  -5 -10 618.343 175.445  31
  -1  -5 -10 403.151 172.607  29
  -1  -5 -10 764.827 148.595  28
   1  -5  10 670.078 152.208  27
  -1   5 -10 979.533 59.8189   1
  -1   5 -10 759.707 134.497   6
  -1   5 -10 519.675 158.047  26
   1  -5  10 718.435 118.575  11
   1  -5  10 585.150 134.293   7
  -1  -5 -10 829.325 108.247  16
   1   5  10 755.480 106.145  15
   1  -5  10 774.460 155.294   3
  -1  -5 -10 903.502 124.681   4
   1   5  10 474.282 163.876  34
   1  -5  12 4223.21 232.509  27
  -1   5 -12 2982.73 133.454   1
  -1  -5 -12 3624.94 190.687   2
  -1   5 -12 3653.31 198.328   6
   1   5  12 4469.52 242.700  34
  -1   5 -12 4199.84 235.698  26
  -1  -5 -12 4302.70 249.254  31
   1  -5  12 3455.51 198.175   7
   1  -5  12 3484.78 205.150   3
  -1  -5 -12 3523.65 193.723   4
   1  -5  12 3769.64 178.755  10
   1  -5  12 3903.15 186.465  11
   1  -5  12 3782.66 234.155  15
  -1  -5 -12 3647.94 163.523  16
   1   5  12 3929.76 181.215  15
   1  -5  14 24424.7 871.920  11
   1  -5  14 24791.6 864.012  10
   1  -5  14 29055.7 900.583  27
   1   5  14 31907.5 912.393  34
  -1   5 -14 28564.3 902.718  26
   1   5  14 28495.1 896.073  25
  -1  -5 -14 25083.6 908.242  22
   1  -5  14 23688.5 880.919   7
  -1   5 -14 22971.4 881.488   6
  -1  -5 -14 30136.9 917.767  31
  -1  -5 -14 21618.4 867.997   2
   1   5  14 25334.7 871.310  15
  -1  -5 -14 23639.8 856.156  16
   1  -5  14 24984.4 900.244  15
  -1  -5 -14 21815.6 875.910   4
   1   5  16 56955.0 1985.87  25
  -1   5 -16 56236.2 1988.79  26
  -1  -5 -16 52066.1 1999.27  22
  -1  -5 -16 66115.7 1973.28   2
   1   5  16 58752.6 1971.12  15
   1  -5  16 58620.1 1992.33  15
   1   5  16 51042.2 1994.68  34
   1  -5  16 52892.3 1990.09  27
   1  -5  16 58307.2 1958.86  10
  -1   5 -18 9532.07 398.439  26
   1   5  18 9490.33 386.332  25
  -1  -5 -18 7659.80 411.451  22
   1  -5  18 7145.04 349.920   7
  -1  -5 -18 6208.13 337.231   4
   1  -5  18 8384.78 392.004  15
   1   5  18 8399.88 340.082  15
   1   5  18 10467.6 426.259  34
  -1   5 -18 6906.25 352.062   6
   1  -5  18 8447.97 393.185  27
   1  -5  18 7111.51 320.069  13
   1  -5  18 7344.50 321.987  12
  -1  -5 -20 7878.53 329.208   4
   1  -5  20 5983.67 372.920  27
  -1  -5 -20 6392.67 395.378  22
  -1   5 -20 6846.65 357.276  26
   1   5  20 6579.10 354.282  25
  -1  -5 -20 6610.56 320.942  26
   1  -5  20 7163.57 363.947  15
   1   5  20 6854.21 316.863  15
  -1   5 -20 7877.31 335.940   6
   1  -5  22 10603.0 521.453  27
  -1  -5 -22 11441.6 479.031  26
  -1   5 -22 11128.4 508.242  26
   1   5  22 11565.7 504.285  25
   1   5  22 12060.7 473.029  15
  -1  -5 -22 13025.4 488.762   4
  -1   5 -22 12767.5 482.371   6
  -1   5 -24 2113.73 214.633   6
  -1  -5 -24 1118.28 280.223  22
  -1   5 -24 1414.90 271.323  19
  -1  -5 -24 974.217 197.071  26
  -1  -5 -24 2489.53 212.707   4
   1   5  24 1097.96 188.968  15
   1  -5  24 1293.56 251.098  15
  -1   5 -26 16487.9 688.879  19
   1   5  26 16079.8 684.367  25
  -1   5 -26 16673.1 683.951  26
   1   5  26 16369.5 696.068  27
   1  -5  26 15595.2 696.536  27
  -1  -5 -26 18708.1 664.429   4
  -1   5 -26 18270.5 657.246   4
  -1  -5 -26 17455.5 706.263  22
  -1   5 -28 155.233 253.541  26
  -1  -5 -28 406.772 203.950  26
   1   5  28 347.472 253.835  25
  -1   5 -28 1033.64 215.500   4
  -1  -5 -28 1247.97 210.890   4
   1   5  28 292.793 280.095  27
   1  -5  28 40.4819 300.591  27
  -1   5 -28 579.617 276.427  19
  -1  -5 -28 1665.41 178.932   1
  -1  -5 -30 8128.51 367.765   4
  -1   5 -30 7281.02 351.423   4
  -1   5 -30 6432.78 406.056  26
  -1  -5 -30 6373.64 355.792  26
   1   5  30 6755.30 417.154  27
  -1  -5 -30 6983.76 318.143   1
   1  -5  30 6706.41 423.814  27
   1  -5  30 6164.63 442.520  33
  -1   5 -30 6421.27 411.449  19
   1   5  32 696.261 313.849  27
  -1  -5 -32 551.117 214.350  26
  -1   5 -32 849.600 291.834  26
  -1   5 -32 591.286 281.048  19
   1  -5  32 512.626 325.886  33
  -1  -5 -32 470.022 212.221   4
  -1   5 -32 479.171 227.248   4
  -1  -5 -34 3921.95 320.562  26
  -1   5 -34 4221.60 382.211  26
   1   5  34 4024.68 403.104  27
  -1   5 -34 5395.48 381.925  19
  -1   5 -34 5610.07 443.462  22
  -1  -5 -34 8956.48 355.723   4
  -1   5 -34 8606.42 366.575   4
   1  -5  34 3175.95 414.265  33
  -1   5 -36 14999.6 634.379  22
  -1  -5 -36 11394.5 542.435  26
   1   5  36 12595.5 603.942  27
  -1   5 -36 12719.7 591.113  26
  -1   5 -36 15280.0 601.198  19
   1  -5  36 10909.1 619.462  33
  -1   5 -38 781.208 328.781  22
  -1   5 -38 713.067 272.664  26
  -1  -5 -38 513.457 215.027  26
   1   5  38 723.552 308.419  27
  -1   5 -38 1110.65 233.450   4
   1   5  38 780.419 299.728  33
   1  -5  38 590.162 327.104  33
   1   5  40 140.914 276.507  33
  -1   5 -40 286.085 221.331   4
  -1   5 -40 9.95487 308.260  22
   1  -5  40 33.2416 308.422  33
   1   5  40-17.1339 285.974  27
  -1   5 -40-114.813 258.200  26
   1   5  42 1006.71 247.195   8
  -1   5 -42 1155.59 216.008   4
  -1   5 -44 793.445 179.236   4
   1  -5  44 641.209 195.190   8
   1   5  44 630.232 228.378   8
  -1   5 -44 305.982 257.597  22
  -1   5 -44 354.866 234.059  26
   1  -5  44 280.088 279.426  33
   1   5  44 330.238 249.612  33
  -1  -5 -44 729.796 170.229   5
   1   5  46 1150.12 209.128   8
  -1   5 -46 561.284 213.555  26
   1   5  46 195.243 222.407  33
  -1  -5 -46 1171.40 155.559   5
  -1   5 -48 171.637 174.096  26
   1   5  48 129.531 169.366   8
  -1   5 -50 2.72889 135.790  32
  -1   5 -50 35.6784 130.789  26
   1   5  50-99.5068 123.376   8
   1   6 -51 133.072 111.621  32
   1   6 -49-52.5883 162.706  32
  -1   6  49 49.3008 150.630   8
   1   6 -49 16.8390 149.023  26
  -1   6  47 83.5159 180.944   8
   1   6 -47 74.3834 192.985  26
   1   6 -45 177.775 164.818   4
  -1   6  45 506.355 213.436   8
   1   6 -45 115.658 238.781  22
  -1   6  45 368.904 218.154  33
   1   6 -45 331.667 225.936  26
   1   6 -43 332.092 195.942   4
  -1   6  43 307.015 235.071   8
   1   6 -43 363.402 269.477  22
  -1  -6  43 162.000 283.762  33
  -1   6  43 499.305 250.139  33
   1  -6 -43 342.514 165.191   5
  -1   6  41 1989.66 298.483  33
  -1  -6  41 1732.90 334.502  33
   1   6 -41 2266.31 307.599  26
  -1   6  41 2647.36 330.339  27
  -1   6  39 100.203 304.693  27
   1   6 -39 97.1925 279.322  26
  -1  -6  39-27.2154 328.987  33
   1   6 -39 277.640 317.984  22
   1   6 -39 360.493 278.455  19
  -1   6  39-287.879 277.927  33
   1   6 -39 699.297 224.196   4
   1   6 -37 85.7919 337.036  22
  -1  -6  37 67.2122 326.529  33
   1   6 -37 32.8567 297.854  19
  -1   6  37-85.6408 294.850  33
  -1   6  37 49.0591 313.511  27
   1   6 -37 137.356 282.600  26
  -1   6  35 2625.68 343.840  27
   1   6 -35 2506.76 335.811  26
  -1  -6  35 1920.57 383.122  33
   1   6 -35 3268.84 342.228  19
   1   6 -35 2836.80 403.479  22
   1   6 -35 3797.57 275.460   4
   1  -6 -35 3758.86 263.910   4
  -1   6  35 2092.27 321.472  33
  -1  -6  33 1541.01 352.299  33
   1   6 -33 1877.09 324.161  19
   1  -6 -33 1961.38 232.557   4
   1   6 -33 1714.47 246.885   4
   1   6 -33 1811.32 301.724  26
  -1   6  33 1943.44 335.225  27
   1  -6 -31 5177.32 315.643   4
   1   6 -31 4883.11 321.027   4
   1   6 -31 6219.46 396.412  19
   1  -6 -31 4530.84 272.846   1
   1   6 -31 5865.09 386.210  26
  -1   6  31 6193.21 391.965  27
  -1  -6  31 6339.46 424.871  33
   1  -6 -29 20500.6 712.445   4
   1   6 -29 19795.5 708.273   4
   1   6 -29 18483.2 744.154  19
  -1  -6  29 15689.7 757.593  33
   1   6 -29 17079.8 741.731  26
  -1   6  29 17300.7 735.490  27
   1  -6 -29 15671.0 691.388  26
   1  -6 -29 20043.8 687.871   1
   1   6 -27-66.6383 288.039  19
   1   6 -27 297.241 253.638  26
  -1   6  27 78.6972 254.140  27
   1   6 -27 195.231 210.993   6
  -1  -6  27 38.9242 256.436  15
  -1  -6  27 239.520 296.885  33
   1  -6 -27 377.537 162.186   1
   1  -6 -27 242.881 187.335   4
  -1  -6  25 11254.9 679.991  33
   1  -6 -25 22387.5 672.949   4
  -1  -6  25 17154.9 690.116  15
   1   6 -25 20049.9 665.226   6
   1  -6 -25 13846.2 644.110  26
  -1   6  25 13856.4 685.056  27
   1   6 -25 14222.4 670.705  26
   1  -6 -25 24007.9 660.239   1
   1  -6 -23 147.341 166.333   1
  -1  -6  23 59.3334 192.512   7
   1  -6 -23 27.0229 172.871   4
  -1  -6  23 249.686 236.063  15
  -1   6  23 230.986 164.514  15
   1  -6 -23 239.503 165.511  26
  -1   6  23 197.553 214.866  25
   1   6 -23 234.182 185.899   6
  -1  -6  21 8335.81 385.336   7
   1  -6 -21 8284.81 373.358   4
   1   6 -21 8400.85 380.988   6
  -1   6  21 9274.29 369.508  15
   1   6 -21 9215.60 411.338  26
   1  -6 -21 8548.98 370.703  26
  -1  -6  21 8785.34 431.783  33
  -1   6  21 9369.98 404.329  25
   1  -6 -19 35273.1 1265.37  26
  -1   6  19 37873.1 1281.59  25
   1  -6 -19 35653.5 1262.04   2
  -1  -6  19 36706.2 1274.77   7
  -1  -6  19 35147.2 1298.84  33
   1   6 -19 35973.0 1275.50   6
   1   6 -19 37644.2 1296.53  26
  -1  -6  19 38021.7 1292.60  15
  -1   6  19 37317.0 1265.34  15
   1  -6 -19 34277.0 1271.09   4
  -1   6  17 34153.8 1152.84  25
   1  -6 -17 32510.9 1136.24  26
  -1   6  17 32170.5 1133.19  15
  -1  -6  17 32777.0 1163.27  15
  -1  -6  17 32174.4 1127.16  11
  -1  -6  17 30741.0 1120.09  10
   1   6 -17 30116.3 1139.80   6
   1   6 -17 33896.4 1162.14  26
  -1   6  17 37047.8 1171.19  34
  -1  -6  17 34955.6 1175.15  33
  -1   6  15 1448.10 198.749  25
   1  -6 -15 1388.70 154.673  26
  -1   6  15 1878.72 245.522  34
  -1  -6  15 669.754 173.426   7
   1  -6 -15 367.332 169.586   4
   1  -6 -15 805.337 113.642  10
  -1  -6  15 915.810 146.036  11
   1   6 -15 1333.28 215.318  26
  -1  -6  15 1396.38 248.892  33
   1  -6 -15 1399.58 281.365  31
  -1  -6  15 1147.38 218.905  15
   1  -6 -13 9667.87 411.797  31
  -1  -6  13 9539.09 386.568  33
  -1  -6  13 10067.2 347.060  11
   1  -6 -13 9090.03 319.495  12
   1   6 -13 10133.0 360.312   6
   1   6 -13 9921.67 387.015  26
  -1   6  13 9951.80 370.277  25
   1  -6 -13 9196.31 344.887  26
   1  -6 -13 10529.3 365.533   2
  -1  -6  13 8119.42 305.489   2
  -1  -6  13 10164.5 358.831   7
  -1  -6  13 9400.69 392.200  15
   1  -6 -13 10747.7 357.320   4
  -1   6  13 9667.69 395.247  34
   1  -6 -11 41155.9 1394.81  31
   1  -6 -11 39630.3 1391.77  29
   1   6 -11 38625.7 1368.89   6
   1   6 -11 40165.6 1380.27  26
   1  -6 -11 40945.7 1376.38   2
  -1  -6  11 39038.3 1366.85  11
  -1   6  11 42600.4 1375.24  25
   1  -6 -11 39407.1 1361.45  26
  -1  -6  11 39908.7 1380.38  33
  -1   6  11 44774.8 1382.73  34
  -1  -6  11 39652.8 1369.12   7
   1  -6 -11 40149.9 1366.66   4
   1  -6 -11 37720.0 1357.50  12
  -1  -6  11 39557.8 1382.46  15
   1  -6  -9 148451. 5165.80  29
   1  -6  -9 152685. 5169.11  31
   1   6  -9 154041. 5155.36   6
  -1  -6   9 153422. 5155.89  11
  -1  -6   9 150143. 5159.89  33
  -1   6   9 148500. 5157.87  34
   1   6  -9 153161. 5161.93  26
   1  -6  -9 145122. 5146.63  26
   1  -6  -9 163064. 5152.17   4
  -1  -6   9 153991. 5154.17   7
   1  -6  -9 166270. 5163.03   2
   1   6  -9 149631. 5146.91  14
   1  -6  -9 154742. 5162.10  17
  -1  -6   9 153917. 5164.04  15
   1  -6  -7 503210. 16416.6  29
   1   6  -7 467903. 16404.8   6
   1   6  -7 469439. 16400.4  14
   1   6  -7 504675. 16410.1  26
   1  -6  -7 479687. 16411.3   9
   1  -6  -7 495839. 16408.4  21
  -1  -6   7 464077. 16402.9   7
   1  -6  -7 495097. 16411.4  17
  -1  -6   7 489999. 16410.6  15
  -1  -6   7 515353. 16409.7  33
  -1   6   7 499761. 16406.5  34
   1  -6  -7 512283. 16417.1  31
   1  -6  -7 479157. 16412.2   2
   1   6  -5 1307.44 125.518  26
   1   6  -5 1741.71 119.761   6
   1  -6  -5 1992.92 89.9501   5
   1  -6  -5 1606.21 148.747   9
   1  -6  -5 1464.71 133.800  21
  -1  -6   5 1387.53 126.097  18
   1  -6  -5 1456.29 146.345  17
  -1  -6   5 1483.81 130.648  15
   1  -6  -5 1142.95 165.600  29
  -1  -6   5 922.094 125.555  33
  -1   6   5 1125.38 120.291  34
  -1  -6   5 1653.26 102.520   7
   1  -6  -5 1891.78 167.928   2
  -1  -6   5 2134.01 88.4633   1
  -1   6   3 2881.84 121.547   8
  -1  -6   3 1859.20 167.261  23
  -1  -6   3 2103.75 156.023  18
   1  -6  -3 2934.15 112.759   7
   1  -6  -3 3894.15 177.002   2
  -1  -6   3 4092.06 131.642   1
   1   6  -3 1491.96 133.962  26
  -1   6   3 3441.88 114.672   4
   1  -6  -3 1376.19 169.632  29
  -1  -6   3 2334.09 137.788  15
   1   6  -1 62955.8 1960.45  32
   1  -6  -1 59967.6 1970.64   3
  -1   6   1 56691.3 1951.06   8
   1   6  -1 55135.1 1953.85   8
  -1  -6   1 58709.5 1965.76  23
   1  -6  -1 58753.3 1961.56   1
   1  -6   1 67082.7 2137.75  23
   1  -6   1 66785.6 2137.73  18
   1   6   1 71202.8 2129.48  32
   1  -6   1 59044.1 2140.90   3
   1   6   1 56316.3 2124.60   8
  -1  -6  -1 66726.4 2126.61  30
   1  -6   1 57417.7 2127.89   1
  -1   6  -3 7872.82 346.899  26
  -1  -6  -3 10452.4 366.588   9
   1   6   3 9883.91 347.304   8
   1  -6   3 8045.08 364.950  23
   1  -6   3 8928.70 362.827  18
   1  -6   3 11872.4 347.919   1
   1  -6   3 11333.0 360.421   2
  -1  -6  -3 7120.60 344.439  30
  -1   6  -3 10703.8 346.233   6
   1  -6   3 11670.3 384.489   3
   1  -6   3 10327.7 338.035   7
   1  -6   5 15928.2 586.593   1
   1  -6   5 15269.3 593.919   2
   1   6   5 20042.0 606.328  34
   1  -6   5 19730.9 599.053  33
  -1  -6  -5 19703.6 598.750  28
  -1  -6  -5 19675.3 617.357  29
  -1   6  -5 15677.2 593.482   6
  -1  -6  -5 16145.9 591.740   5
  -1   6  -5 19142.8 603.823  26
  -1  -6  -5 17974.6 597.419  21
   1  -6   5 18686.0 612.537  23
   1  -6   5 15689.0 589.903   7
   1  -6   5 15666.8 618.537   3
  -1  -6  -5 17827.5 603.770  17
   1   6   5 16133.8 595.384   8
  -1  -6  -5 15906.0 609.673   9
   1  -6   7 8223.64 279.784   2
   1  -6   7 6810.17 301.488  33
   1   6   7 7770.52 306.739  34
  -1  -6  -7 7590.14 311.952  29
  -1  -6  -7 7850.55 297.813  28
  -1   6  -7 7964.23 292.116   6
  -1   6  -7 7282.83 270.353  14
   1  -6   7 7941.28 306.301  15
   1  -6   7 7704.97 302.484  11
  -1   6  -7 7518.48 311.151  26
  -1  -6  -7 7740.31 293.775  21
   1  -6   7 7393.88 289.082   7
  -1  -6  -7 8041.48 304.321  17
   1  -6   7 8082.13 327.978   3
  -1  -6  -7 7568.11 318.201   9
   1  -6   9 319.038 153.758  15
  -1  -6  -9 647.360 134.581  28
  -1  -6  -9 561.951 164.760  29
  -1   6  -9 333.964 122.617   6
  -1  -6  -9 633.550 174.771  31
   1  -6   9 258.314 160.376   3
  -1  -6  -9 322.599 104.370   4
   1  -6   9 329.983 121.063   7
   1   6   9 516.033 81.7290  15
  -1  -6  -9 460.299 136.258  17
   1  -6   9 258.388 125.778  11
  -1   6  -9 551.314 155.611  26
   1   6   9 948.893 159.240  34
   1  -6   9 309.534 62.9381   2
  -1   6 -11 111187. 3862.93   6
  -1  -6 -11 117949. 3873.48  29
  -1  -6 -11 121972. 3878.05  31
  -1   6 -11 122740. 3873.76  26
  -1  -6 -11 110332. 3859.50   4
   1  -6  11 111032. 3866.30   3
   1  -6  11 109068. 3860.85   7
   1   6  11 111948. 3852.59  15
  -1  -6 -11 118141. 3866.89  17
   1  -6  11 116047. 3871.18  15
  -1  -6 -11 111047. 3864.08   2
   1  -6  11 110702. 3860.74  11
   1   6  11 123232. 3871.49  34
  -1  -6 -13 1058.26 79.5258  12
   1  -6  13 1204.65 195.152  15
  -1   6 -13 776.490 157.511   6
  -1  -6 -13 473.704 149.818   2
   1  -6  13 1024.48 137.398  10
   1  -6  13 1039.32 146.877  11
  -1  -6 -13 884.310 153.005   4
   1  -6  13 840.604 157.159   7
   1   6  13 1163.58 129.413  15
   1  -6  13 1668.79 197.176  27
   1   6  13 2039.19 227.001  34
  -1  -6 -13 1851.18 218.849  31
  -1   6 -13 1463.73 194.255  26
  -1   6 -15 39659.7 1344.80  26
   1   6  15 39818.8 1336.28  25
  -1  -6 -15 37901.0 1326.03   4
   1  -6  15 38287.5 1325.61   7
   1   6  15 38176.0 1315.17  15
   1  -6  15 38483.2 1340.12  15
   1   6  15 40012.6 1349.26  34
   1  -6  15 38255.5 1340.88  27
  -1  -6 -15 36324.5 1352.72  31
   1  -6  15 37708.5 1312.74  10
   1  -6  15 36617.4 1318.87  11
   1   6  17 1282.87 165.153  15
   1   6  17 988.702 274.003  34
  -1   6 -17 1087.73 188.524   6
   1  -6  17 848.459 252.026  27
   1  -6  17 849.919 241.975  15
  -1   6 -17 879.297 254.438  26
   1   6  17 1109.57 231.642  25
   1   6  19 12546.3 559.522  25
  -1   6 -19 11878.6 578.656  26
  -1  -6 -19 11606.1 537.468  26
  -1  -6 -19 19162.2 563.479   4
   1   6  19 14513.3 536.070  15
   1  -6  19 14064.3 571.746  15
   1   6  19 9250.51 578.811  34
  -1   6 -19 17700.3 557.333   6
   1  -6  19 14189.6 535.715  12
   1  -6  19 13908.5 531.375  13
   1  -6  19 10306.3 568.641  27
  -1  -6 -19 20579.6 549.864   2
  -1  -6 -21 318.461 132.917   2
  -1   6 -21 407.432 193.779   6
  -1  -6 -21 228.551 187.892   4
   1   6  21 677.773 159.649  15
   1  -6  21 885.704 256.926  27
  -1   6 -21 879.725 238.385  26
   1   6  21 794.479 213.399  25
  -1  -6 -21 919.279 181.661  26
   1  -6  23 28215.1 1006.52  15
  -1  -6 -23 28051.6 986.377   4
  -1   6 -23 29291.7 990.585   6
   1  -6  25 8654.86 470.325  27
   1   6  25 9308.52 440.573  25
  -1   6 -25 9894.33 425.283   6
  -1  -6 -25 10297.3 424.296   4
  -1   6 -25 9702.07 421.029   4
  -1   6 -25 9645.59 469.614  19
   1   6  25 9134.00 472.303  27
  -1   6 -25 9700.60 457.044  26
  -1  -6 -27 4936.54 258.782   1
   1  -6  27 3668.24 358.847  33
   1   6  27 3863.00 312.821  25
   1   6  27 4045.83 343.305  27
  -1   6 -27 3940.74 329.251  26
  -1  -6 -27 3546.57 263.724  26
  -1  -6 -27 4697.39 281.522   4
  -1   6 -27 4831.48 274.931   4
  -1   6 -27 4038.00 341.128  19
   1  -6  29 3182.77 387.058  33
  -1  -6 -29 8143.13 300.255   1
  -1  -6 -29 3780.75 295.159  26
  -1   6 -29 3363.37 339.120  26
   1   6  29 4017.53 364.853  27
  -1   6 -29 6785.07 331.475   4
  -1  -6 -29 7865.07 325.416   4
  -1   6 -29 4861.64 370.980  19
   1  -6  31 398.998 327.301  33
  -1  -6 -31 844.285 173.684   1
  -1   6 -31 828.178 283.813  19
  -1  -6 -31 358.311 201.813  26
  -1   6 -31 543.717 288.729  26
   1   6  31 731.728 307.244  27
  -1  -6 -31 985.181 220.007   4
  -1   6 -31 911.465 225.306   4
   1  -6  33 2141.44 365.393  33
  -1   6 -33 2337.37 327.432  19
  -1  -6 -33 1694.87 233.725  26
   1   6  33 2371.39 334.952  27
  -1   6 -33 2376.42 327.724  26
  -1  -6 -33 2397.00 247.714   4
  -1   6 -33 2327.04 243.220   4
   1   6  35 683.919 308.103  27
  -1   6 -35 793.787 295.445  26
  -1   6 -35 686.059 286.843  19
  -1   6 -35 1067.90 381.572  22
   1  -6  35 763.235 338.587  33
  -1   6 -35 509.814 215.754   4
  -1   6 -37 931.538 293.089  26
   1   6  37 1250.40 315.325  27
  -1   6 -37 1060.83 275.798  19
  -1   6 -37 1198.03 350.031  22
   1   6  37 952.976 293.708  33
   1  -6  37 833.774 344.977  33
   1  -6  39 593.323 327.437  33
   1   6  39 899.805 246.617   8
   1   6  39 718.396 293.668  27
  -1   6 -39 536.500 269.197  26
  -1   6 -39 330.948 327.388  22
   1   6  39 208.257 286.319  33
  -1   6 -39 595.477 226.793   4
  -1   6 -41 943.936 217.880   4
   1   6  41 489.772 295.910  27
  -1   6 -41 341.156 259.829  26
   1  -6  41 265.132 296.121  33
  -1  -6 -41 742.389 195.555   5
   1   6  41 946.896 262.101   8
  -1   6 -43 3021.86 216.505   4
   1   6  43 1123.75 285.067  27
  -1   6 -43 801.532 254.977  26
   1  -6  43 578.617 288.641  33
   1   6  43 522.154 254.540  33
  -1   6 -43 1446.65 290.396  22
   1   6  43 2116.42 257.453   8
  -1  -6 -43 2444.74 199.304   5
  -1   6 -45 574.674 240.187  22
   1   6  45 931.581 213.764   8
   1   6  45 629.217 230.310  33
  -1   6 -45 670.645 226.124  26
   1   6  47 244.858 178.442   8
  -1   6 -47 234.818 186.511  26
   1   6  47 353.692 181.348  33
  -1   6 -49 184.232 151.801  32
   1   6  49 427.457 140.830   8
  -1   6 -49 116.613 141.711  26
   1   7 -50 89.1601 128.386  32
   1   7 -50 91.2797 129.049  26
   1   7 -48-71.4193 181.255  32
   1   7 -48-59.4006 166.730  26
  -1   7  48-90.0771 160.916   8
   1   7 -46-66.9946 214.127  22
   1   7 -46 52.1830 202.206  26
  -1   7  46 123.906 189.214   8
   1   7 -44 351.325 178.503   4
   1   7 -44 137.829 232.859  26
   1   7 -44 335.154 251.522  22
  -1   7  44 283.954 221.394  33
  -1   7  44 378.663 220.702   8
   1   7 -42 578.598 207.097   4
  -1   7  42 14.1376 240.268  33
   1   7 -42 205.462 281.300  22
   1  -7 -42 464.538 171.148   5
  -1   7  42 171.234 234.427   8
   1   7 -40 2008.31 286.782  19
   1   7 -40 1991.55 341.187  22
  -1   7  40 851.832 276.302  33
  -1   7  40 1361.93 299.352  27
   1   7 -40 1390.16 295.663  26
  -1  -7  40 942.083 322.441  33
   1   7 -38 77.2261 279.997  19
   1   7 -38 377.937 346.396  22
   1   7 -38 50.7208 217.203   4
  -1  -7  38 113.572 324.525  33
   1   7 -38 225.484 275.008  26
  -1   7  38 262.000 290.755  27
  -1   7  38-42.4127 272.254  33
   1   7 -36-36.2530 346.871  22
  -1   7  36 160.813 283.494  33
  -1  -7  36-128.808 337.107  33
   1   7 -36 70.2218 300.578  19
   1   7 -36-288.336 296.982  26
  -1   7  36 381.013 305.412  27
   1   7 -34 239.469 223.173   4
   1  -7 -34 85.9789 198.893   4
   1   7 -34 96.7876 287.223  26
  -1   7  34 109.866 310.302  27
  -1  -7  34 162.177 345.099  33
   1   7 -34 335.737 314.284  19
   1  -7 -32 16892.7 524.529   1
   1  -7 -32 11178.7 534.194  17
   1   7 -32 11823.6 592.314  19
   1   7 -32 14987.9 549.758   4
   1  -7 -32 16010.3 538.879   4
  -1  -7  32 7513.99 582.256  33
   1   7 -32 9018.61 574.696  26
  -1   7  32 8964.38 563.455  27
  -1  -7  30 538.836 327.416  33
  -1   7  30 290.753 289.581  27
   1   7 -30 188.524 285.670  26
   1   7 -30-88.4394 200.315   4
   1  -7 -30 63.3822 194.892   4
   1  -7 -30 221.036 176.605   1
   1   7 -30 163.384 292.179  19
   1   7 -28 11754.5 455.575   4
   1  -7 -28 12722.1 465.962   4
   1   7 -28 8998.98 502.981  19
   1   7 -28 7697.01 494.165  26
  -1   7  28 7552.45 500.303  27
  -1  -7  28 6786.79 511.622  33
   1  -7 -28 13023.3 451.548   1
   1   7 -28 11909.3 477.235   6
   1   7 -26 1392.93 216.378   6
  -1  -7  26 1549.83 255.495  15
  -1  -7  26 1518.38 297.193  33
   1  -7 -26 1288.14 186.181   1
   1  -7 -26 1468.93 200.345   4
   1   7 -26 1627.87 254.724  26
  -1   7  26 1638.87 263.965  27
  -1   7  24 698.214 264.674  27
  -1  -7  24 269.175 241.710  15
   1   7 -24-77.4734 184.218   6
   1  -7 -24 330.458 173.811   1
   1   7 -24 475.410 226.788  26
   1  -7 -24 58.7504 183.630   4
  -1  -7  24 536.068 276.623  33
  -1   7  22 2393.79 241.861  25
  -1  -7  22 3445.26 226.579   7
   1   7 -22 3581.81 237.697   6
   1  -7 -22 4372.90 238.565   1
   1  -7 -22 3409.24 226.499   4
   1  -7 -22 1975.38 196.513  26
   1  -7 -20 1584.42 184.632   4
  -1  -7  20 1183.90 196.444   7
   1   7 -20 1332.00 207.890   6
  -1  -7  20 335.547 255.992  33
   1   7 -20 491.268 229.320  26
   1  -7 -20 737.896 154.941  26
  -1   7  20 705.448 203.691  25
  -1  -7  20 850.328 240.015  15
  -1   7  18 25685.1 954.615  25
   1  -7 -18 32821.1 947.731   2
  -1  -7  18 30560.0 955.310   7
  -1   7  18 27148.6 935.817  15
  -1  -7  18 27161.7 975.688  15
  -1  -7  18 27187.2 936.056  11
   1   7 -18 29742.2 955.741   6
  -1  -7  18 21807.8 966.494  33
  -1   7  18 21977.5 964.360  34
   1  -7 -18 23163.3 931.864  26
   1   7 -18 23970.7 967.690  26
   1   7 -16 899.713 190.224   6
   1   7 -16 416.990 231.435  26
   1  -7 -16 385.582 144.033  26
  -1   7  16 404.829 200.191  25
   1  -7 -16 575.315 115.654  10
   1  -7 -16 801.256 173.438   4
  -1  -7  16 812.771 236.565  15
  -1   7  16 509.033 149.098  15
  -1  -7  16 1002.81 149.311  11
  -1   7  16 50.7497 232.378  34
  -1  -7  16 287.977 235.970  33
   1  -7 -16 336.491 289.587  31
   1  -7 -16 967.586 173.554   2
  -1  -7  14 15540.0 565.592  11
   1   7 -14 15577.8 600.937  26
   1  -7 -14 14334.8 554.906  26
  -1   7  14 16999.7 582.684  25
  -1   7  14 17127.8 607.019  34
  -1  -7  14 15841.4 602.889  33
  -1  -7  14 15278.3 573.240   7
   1  -7 -14 14827.1 568.152   4
   1  -7 -14 15835.9 632.231  31
   1  -7 -14 16310.2 591.923  17
  -1  -7  14 14629.4 601.888  15
  -1  -7  12 1202.55 196.186  33
   1  -7 -12 1210.56 210.946  29
   1  -7 -12 1229.71 217.946  31
   1   7 -12 1173.28 150.382   6
  -1  -7  12 889.572 78.1752   2
  -1  -7  12 1192.33 140.156  11
  -1   7  12 1483.66 162.882  25
   1   7 -12 1268.88 195.104  26
   1  -7 -12 1389.29 115.310  26
  -1   7  12 1593.13 194.972  34
  -1  -7  12 1129.47 148.041   7
   1  -7 -12 1117.87 136.297   4
   1  -7 -12 1149.31 111.072  12
   1  -7 -12 1131.76 185.382  17
  -1  -7  12 1309.39 182.533  15
   1  -7 -10 41321.5 1532.21  31
   1  -7 -10 42837.0 1530.58  29
   1   7 -10 47740.1 1514.51   6
  -1  -7  10 45705.9 1515.37  11
  -1   7  10 40556.4 1515.46  34
  -1  -7  10 41175.7 1519.31  33
   1   7 -10 43268.1 1522.52  26
  -1   7  10 44424.9 1513.98  25
   1  -7 -10 39853.3 1498.37  26
   1  -7 -10 48374.8 1507.50   4
  -1  -7  10 46406.4 1512.59   7
   1   7 -10 44253.9 1500.76  14
   1  -7 -10 44792.5 1508.21  12
   1  -7 -10 49344.4 1529.92   2
  -1  -7  10 45679.1 1523.12  15
   1  -7 -10 45984.3 1524.20  17
   1  -7  -8 2081.27 193.888  29
   1   7  -8 2128.50 139.156   6
   1  -7  -8 1909.13 198.921  31
   1   7  -8 2070.69 161.782  26
   1  -7  -8 1868.41 177.323   9
   1  -7  -8 1955.03 148.552  21
  -1  -7   8 1971.44 133.927   7
  -1  -7   8 2304.20 165.210  15
   1  -7  -8 2242.27 170.345  17
   1  -7  -8 1657.10 181.456   2
   1   7  -8 2169.96 116.277  14
  -1   7   8 1683.16 152.898  34
  -1  -7   8 1808.20 160.935  33
   1  -7  -6 3745.03 221.091   9
   1  -7  -6 4175.82 200.468  21
  -1  -7   6 4457.32 179.690   7
  -1  -7   6 4583.41 199.602  18
   1  -7  -6 4702.51 220.434  17
  -1  -7   6 4756.22 201.146  15
   1  -7  -6 4195.12 166.133   5
   1   7  -6 4247.37 186.116   6
   1  -7  -6 4265.52 232.816  29
  -1  -7   6 4049.93 162.729   1
   1  -7  -6 3757.28 227.740   2
   1   7  -6 4644.92 199.023  26
  -1   7   6 4056.08 195.162  34
   1   7  -4 143622. 4639.55  26
   1  -7  -4 140658. 4646.53   1
   1  -7  -4 137700. 4649.47   2
  -1  -7   4 131549. 4634.16   1
   1  -7  -4 153378. 4654.76  29
  -1  -7   4 149959. 4650.53  23
   1  -7  -4 152788. 4646.59  21
  -1  -7   4 142541. 4645.40  18
  -1  -7   4 132115. 4633.19   7
   1  -7  -4 126677. 4630.41   7
  -1   7   4 132799. 4634.29   8
   1  -7  -4 141748. 4649.55   9
   1   7  -4 133784. 4638.52   6
  -1   7   4 155083. 4640.37  34
  -1  -7   2 43524.7 1484.25  23
  -1  -7   2 45481.3 1483.16  18
  -1   7   2 42691.5 1463.75   4
   1  -7  -2 46116.6 1479.53   1
  -1  -7   2 44194.4 1472.89   1
   1  -7  -2 44035.3 1489.09   2
   1   7  -2 42860.4 1475.15  32
   1   7  -2 41342.0 1469.80  26
  -1   7   2 43398.3 1465.85   8
   1  -7   0 91211.6 2975.38  23
  -1  -7   0 90804.0 2974.15  23
   1   7   0 88767.3 2965.11  32
   1  -7   0 96019.9 2976.40  18
   1  -7   0 94165.8 2981.92   3
   1  -7   0 92022.5 2976.23   2
   1  -7   0 91756.9 2967.74   1
  -1   7   0 82006.7 2956.12   8
   1   7   0 87530.4 2961.04   8
  -1  -7   0 86644.8 2962.47  30
  -1   7  -2 94422.6 3198.77  26
   1  -7   2 92764.6 3209.13   2
   1  -7   2 96302.1 3202.81   1
   1   7   2 91179.7 3199.98   8
   1  -7   2 99702.8 3213.49  23
   1  -7   2 100927. 3212.30  18
   1  -7   2 93198.5 3219.35   3
  -1   7  -2 92383.2 3199.56   6
  -1  -7  -2 90568.1 3199.94  30
  -1   7  -2 100037. 3200.97  32
   1   7   2 96483.9 3201.78  32
  -1  -7  -4 72528.3 2466.54  29
  -1  -7  -4 69963.8 2450.23  28
   1  -7   4 71062.6 2445.93   7
  -1   7  -4 73323.8 2453.69  26
   1   7   4 71556.2 2451.78   8
  -1  -7  -4 75117.1 2463.32   9
   1  -7   4 75439.9 2465.13  23
  -1  -7  -4 72545.5 2456.09  21
   1  -7   4 73446.3 2460.97  18
   1  -7   4 76009.4 2449.98   1
   1  -7   4 74652.2 2457.21   2
   1  -7   4 74003.7 2471.95   3
  -1  -7  -4 68056.5 2451.73  30
  -1   7  -4 72839.5 2451.28   6
   1  -7   6 24441.4 809.573   1
   1  -7   6 24625.7 818.488   2
  -1  -7  -6 22711.9 819.069  28
  -1  -7  -6 23564.2 837.478  29
  -1  -7  -6 24598.2 814.482   5
  -1   7  -6 24311.8 817.912   6
   1   7   6 21564.0 826.034  34
   1  -7   6 21573.2 820.080  33
   1  -7   6 24405.6 830.095  11
  -1   7  -6 23594.7 825.161  26
  -1  -7  -6 22770.2 820.146  21
   1  -7   6 22940.7 813.636   7
  -1  -7  -6 23898.7 827.492  17
   1  -7   6 25301.2 844.359   3
  -1  -7  -6 25073.2 831.825   9
   1   7   6 24344.8 819.572   8
   1  -7   8 6754.99 298.218  33
   1   7   8 6848.21 308.208  34
  -1   7  -8 7212.94 265.696  14
  -1  -7  -8 7063.18 294.296  28
  -1  -7  -8 7242.50 322.615  29
  -1  -7  -8 7948.58 284.158   5
  -1   7  -8 8004.92 292.087   6
   1  -7   8 8179.57 276.193   2
  -1   7  -8 6909.84 309.977  26
  -1  -7  -8 7303.47 322.758   9
   1  -7   8 7607.65 286.420   7
  -1  -7  -8 7595.98 306.627  17
   1  -7   8 7727.18 305.499  11
   1  -7   8 7321.34 336.619   3
  -1   7 -10 16628.2 640.059   6
  -1  -7 -10 16660.6 646.315   2
   1  -7  10 16450.9 615.701   2
  -1   7 -10 19951.8 658.084  26
   1  -7  10 21281.7 656.458  33
   1  -7  10 18245.1 655.611  15
   1  -7  10 16704.9 635.982   7
   1   7  10 17698.3 618.262  15
  -1  -7 -10 19339.6 648.694  17
  -1  -7 -10 21023.0 674.183  31
  -1  -7 -10 19259.3 659.250  29
   1   7  10 20996.7 656.309  34
   1  -7  10 17983.4 642.875  11
   1  -7  12 18670.7 655.432  33
   1  -7  12 16860.3 633.639   7
   1  -7  12 18591.5 659.343  15
   1   7  12 17248.3 615.884  15
  -1  -7 -12 18061.5 643.503  17
  -1   7 -12 16225.1 636.050   6
  -1   7 -12 19151.9 661.163  26
  -1  -7 -12 17895.2 670.205  31
  -1  -7 -12 17962.0 665.585  29
   1  -7  12 16981.3 636.880  11
   1   7  12 19293.8 656.787  34
  -1   7 -14 18055.4 786.612  26
  -1  -7 -14 27168.7 774.456   4
   1  -7  14 24768.9 776.487   7
   1  -7  14 21341.5 797.451  15
  -1  -7 -14 21235.6 779.682  17
   1   7  14 21330.9 752.694  15
   1   7  14 14199.0 786.311  34
   1  -7  14 23504.4 768.809  10
   1  -7  14 24118.2 771.896  11
  -1  -7 -14 15111.6 796.825  31
   1   7  16 667.865 205.043  25
  -1   7 -16 619.521 236.535  26
  -1  -7 -16 592.736 149.980  26
   1  -7  16 104.812 137.939  10
   1  -7  16 290.997 161.387  11
  -1  -7 -16 307.911 196.642  17
   1   7  16 380.314 134.606  15
  -1  -7 -16 237.381 164.974   2
  -1  -7 -16 905.513 274.634  31
  -1   7 -16 218.008 180.055   6
   1  -7  16 349.904 233.164  15
   1  -7  18 184.480 244.187  15
   1   7  18-92.1532 255.492  34
  -1  -7 -18 578.448 166.422   2
  -1  -7 -18 207.998 153.978  26
  -1   7 -18 61.4349 227.710  26
   1   7  18 192.119 211.931  25
  -1   7 -18 228.778 187.136   6
  -1  -7 -18 399.276 170.673   4
   1  -7  20 4012.55 239.060  12
  -1  -7 -20 4763.27 238.285  26
  -1   7 -20 4694.98 308.956  26
   1   7  20 4578.73 285.581  25
  -1   7 -20 3899.73 252.445   6
  -1  -7 -20 4204.97 252.280   4
  -1  -7 -20 3996.19 222.458   2
   1   7  20 4882.67 325.244  34
  -1  -7 -22 10275.1 514.266  26
   1   7  22 11005.6 543.973  25
  -1   7 -22 15390.1 541.899   6
  -1  -7 -22 15688.1 539.124   4
  -1  -7 -22 16000.1 517.398   2
  -1   7 -24 236.619 228.739  26
  -1   7 -24 31.4396 175.968   6
  -1  -7 -24 112.350 185.838   4
   1  -7  24 99.3970 260.472  33
  -1  -7 -26 786.081 186.866   1
   1  -7  26 131.414 296.569  33
   1   7  26 341.577 256.265  27
  -1   7 -26 549.301 189.731   4
  -1  -7 -26 554.228 196.430   4
  -1   7 -26 210.270 237.011  26
   1   7  26 290.150 227.117  25
  -1   7 -26 322.568 251.598  19
  -1   7 -28 457.232 271.374  19
  -1  -7 -28 1499.45 208.215   4
  -1   7 -28 1359.62 217.147   4
   1  -7  28-182.448 307.509  33
   1   7  28 205.638 269.992  27
  -1  -7 -28 458.781 210.104  17
   1   7  28 206.628 251.037  25
  -1   7 -28 220.805 254.556  26
  -1  -7 -28 1773.26 194.385   1
   1  -7  30 14.3305 315.169  33
  -1   7 -30-34.8225 284.742  26
   1   7  30 113.269 292.018  27
  -1  -7 -30 7.11635 192.921   4
  -1   7 -30 48.3158 210.550   4
  -1   7 -30 76.5133 277.967  19
  -1  -7 -30 34.1805 176.426   1
  -1  -7 -32 4955.36 266.789   1
  -1   7 -32 3837.16 343.141  26
   1   7  32 3537.81 379.019  27
  -1   7 -32 5169.19 303.033   4
   1  -7  32 3258.08 391.571  33
  -1   7 -32 4358.35 359.079  19
   1   7  34 3801.96 391.214  27
  -1   7 -34 4047.17 362.052  26
  -1   7 -36 9484.38 521.113  22
  -1   7 -36 9868.69 464.205  19
   1   7  36 7308.66 470.798  27
  -1   7 -36 7991.94 457.822  26
   1  -7  36 6476.49 489.897  33
   1   7  38 1853.56 286.703   8
  -1   7 -38 1292.79 278.976  19
  -1   7 -38 1843.88 241.796   4
  -1   7 -38 1599.87 296.597  26
   1   7  38 1401.93 325.771  27
  -1   7 -38 1639.37 358.179  22
   1  -7  38 1043.48 347.267  33
   1   7  38 1183.96 289.484  33
  -1   7 -40 147.903 211.759   4
   1   7  40 241.175 278.790  27
  -1   7 -40 28.5611 257.962  26
  -1   7 -40 32.7221 309.151  22
   1   7  40-68.1145 254.708  33
  -1  -7 -40 13.7958 188.655   5
   1  -7  40 79.6752 298.087  33
   1   7  42 51.1032 230.689   8
  -1   7 -42 101.489 191.390   4
  -1   7 -42 222.123 285.284  22
   1   7  42 184.400 247.253  33
  -1  -7 -42 187.355 168.197   5
  -1   7 -44 411.921 228.956  26
  -1   7 -44 819.903 174.017   4
  -1   7 -44 30.0994 254.144  22
   1   7  44 620.937 218.836   8
   1   7  44 353.902 224.707  33
  -1   7 -46 41.0014 207.134  22
   1   7  46 122.939 184.716   8
  -1   7 -46-23.0086 199.904  26
   1   7  46 134.392 186.679  33
  -1   7 -48-64.0219 163.437  32
   1   7  48 14.9201 145.741   8
  -1   7 -48-98.0747 156.893  26
  -1   7 -50-104.488 115.784  32
  -1   7 -50-72.3236 111.262  26
   1   8 -49 831.037 160.971  32
   1   8 -49 906.541 160.213  26
   1   8 -47 56.6155 189.717  22
   1   8 -47-7.66055 190.517  32
   1   8 -47 58.7510 181.608  26
  -1   8  47 218.812 164.928   8
   1   8 -45 82.9433 227.627  22
   1   8 -45-27.6420 214.880  26
   1   8 -45-108.875 153.375   4
  -1   8  45 2.07542 195.795   8
   1   8 -43 3139.17 226.990   4
   1   8 -43 2345.48 302.958  22
  -1   8  43 3046.51 265.378   8
   1   8 -43 2062.79 271.745  26
   1   8 -41 1944.84 226.014   4
  -1   8  41 1513.38 253.318   8
   1   8 -39 2631.16 361.096  22
  -1  -8  39 1362.28 334.715  33
   1   8 -39 3869.20 262.861   4
   1   8 -39 2455.98 295.198  19
  -1   8  39 1221.50 274.392  33
   1  -8 -39 3234.34 230.265   5
   1   8 -39 2098.15 309.716  26
  -1   8  39 1784.73 315.185  27
   1   8 -37 3954.49 355.610  19
   1   8 -37 3502.31 404.797  22
  -1   8  37 1765.28 303.820  33
  -1  -8  37 2533.68 375.028  33
  -1   8  37 2710.75 340.963  27
   1   8 -37 2779.53 339.425  26
   1   8 -35 60.8810 305.764  19
   1   8 -35 160.529 300.879  26
  -1   8  35-65.7076 295.808  27
  -1  -8  35 284.077 339.055  33
  -1   8  35 161.327 270.277  33
   1  -8 -33 5683.38 347.368  17
   1  -8 -33 7327.71 330.720   1
   1   8 -33 6426.00 425.371  19
   1   8 -33 6985.23 349.390   4
   1   8 -33 5962.29 407.864  26
  -1   8  33 5415.29 417.614  27
  -1  -8  33 4954.03 441.693  33
   1  -8 -31 3291.21 282.436  17
   1  -8 -31 3780.63 253.723   1
   1   8 -31 3757.78 362.360  19
   1   8 -31 3303.59 277.296   4
   1   8 -31 3381.10 341.723  26
  -1   8  31 3910.12 341.233  27
  -1  -8  31 2808.63 387.605  33
   1   8 -29 885.444 300.360  19
   1  -8 -29 756.151 229.185  17
   1   8 -29 634.052 268.655  26
  -1   8  29 790.126 293.202  27
   1  -8 -29 726.488 194.721   4
   1   8 -29 739.022 216.511   4
  -1  -8  29 812.851 332.375  33
   1  -8 -29 759.215 194.567   1
   1  -8 -27 8998.14 431.455  17
   1   8 -27 10245.8 420.215   6
  -1  -8  27 8105.55 485.020  33
  -1   8  27 8483.18 459.164  27
   1   8 -27 8941.87 466.192  26
   1  -8 -27 9072.49 406.462   4
   1  -8 -27 9871.93 406.825   1
   1  -8 -25 3139.23 259.392  17
   1   8 -25 3109.53 242.005   6
  -1  -8  25 3299.32 324.520  33
   1   8 -25 3093.60 299.776  26
  -1   8  25 3248.14 307.094  27
   1  -8 -25 2699.05 222.210   4
   1  -8 -25 3038.99 228.985   1
  -1  -8  23 114.152 228.647  15
   1   8 -23 322.671 181.976   6
   1  -8 -23 278.763 175.690   1
   1   8 -23 261.730 227.776  26
   1  -8 -23 307.873 170.318   4
  -1   8  23 191.099 203.549  25
  -1   8  21 2746.43 226.044  25
   1  -8 -21 2531.15 215.822   1
  -1  -8  21 2192.76 208.870   7
   1  -8 -21 2104.33 233.660  17
   1   8 -21 2293.10 212.245   6
   1  -8 -21 1898.30 193.434   4
  -1  -8  21 2349.24 286.756  33
  -1   8  19 31084.0 1015.16  25
   1  -8 -19 27875.3 1001.07   2
   1  -8 -19 29203.9 1010.52   1
  -1  -8  19 28350.7 1004.27   7
   1  -8 -19 26235.6 1014.16  17
  -1  -8  19 29255.6 1032.88  15
  -1  -8  19 27610.0 993.179  11
   1   8 -19 28985.4 1009.84   6
   1   8 -19 29934.9 1030.76  26
   1  -8 -19 25884.3 995.625   4
  -1  -8  19 27776.7 1036.69  33
   1   8 -17 1612.95 246.205  26
  -1   8  17 1813.62 215.282  25
   1  -8 -17 3365.70 214.659   2
  -1  -8  17 2731.90 208.592   7
  -1  -8  17 1541.21 262.211  33
  -1   8  17 1148.33 251.482  34
  -1  -8  17 2448.52 263.962  15
   1  -8 -17 2213.29 241.722  17
  -1  -8  17 2930.45 190.347  11
  -1  -8  17 2576.69 180.194  10
   1   8 -17 2729.71 209.805   6
   1  -8 -17 1463.46 303.032  31
   1   8 -15 1092.92 188.992   6
   1   8 -15 551.241 227.191  26
  -1   8  15 1051.26 191.479  25
   1  -8 -15 751.325 180.430   2
   1  -8 -15 999.797 153.049   4
   1  -8 -15 968.979 209.007  17
   1  -8 -15 900.203 280.430  31
  -1  -8  15 873.137 232.569  33
  -1  -8  15 598.255 233.607  15
  -1  -8  15 944.419 162.310  11
   1  -8 -15 690.302 140.759  10
  -1   8  15 713.000 231.364  34
  -1  -8  13 39789.6 1343.63  11
   1  -8 -13 37966.2 1379.42  31
   1   8 -13 37655.9 1359.22  26
  -1   8  13 39199.0 1347.08  25
   1  -8 -13 37223.1 1328.92  12
  -1  -8  13 39847.7 1344.03   7
   1  -8 -13 39879.7 1357.93  17
  -1  -8  13 38955.8 1362.05  15
  -1  -8  13 38895.9 1318.44   2
  -1   8  13 37302.9 1357.61  34
  -1  -8  13 36016.7 1358.04  33
   1   8 -11 1689.06 180.345  26
  -1  -8  11 2255.99 193.314  33
  -1   8  11 2072.63 182.146  34
  -1   8  11 1691.09 156.690  25
  -1  -8  11 724.705 100.950   2
  -1  -8  11 995.414 147.427   7
   1  -8 -11 1379.77 196.983  17
  -1  -8  11 1485.61 191.592  15
   1   8 -11 1030.85 148.152   6
   1   8 -11 1355.60 104.603  14
   1  -8 -11 1270.13 137.018  12
  -1  -8  11 992.610 146.880  11
   1  -8 -11 1622.05 235.105  29
   1  -8 -11 1852.54 229.364  31
  -1  -8   9 246649. 8444.59  11
   1   8  -9 266166. 8448.30  26
   1   8  -9 236297. 8439.42   6
   1  -8  -9 240545. 8432.97   5
   1  -8  -9 257495. 8451.77   9
   1  -8  -9 253696. 8444.54  21
  -1  -8   9 237493. 8437.36   7
   1  -8  -9 262369. 8451.45  17
  -1  -8   9 256347. 8448.29  15
  -1  -8   9 256652. 8447.00  33
  -1   8   9 261465. 8444.38  34
   1   8  -9 242382. 8432.21  14
   1  -8  -9 258187. 8455.64  29
   1  -8  -9 271422. 8460.46  31
  -1   8   7 52551.9 1755.80   8
   1  -8  -7 52714.6 1769.88   9
   1  -8  -7 50556.8 1762.99  21
  -1  -8   7 50300.4 1753.13   7
   1  -8  -7 53240.8 1770.16  17
  -1  -8   7 52930.3 1764.21  15
  -1  -8   7 52375.8 1745.81   1
   1  -8  -7 51571.8 1775.08   2
   1   8  -7 52347.1 1762.67  26
  -1   8   7 50262.2 1759.28  34
   1  -8  -7 52047.9 1777.39  29
   1  -8  -7 51104.5 1748.47   5
   1   8  -7 50157.4 1757.86   6
   1  -8  -5 54947.2 1964.72  29
  -1   8   5 52224.3 1945.96  34
   1   8  -5 56044.0 1947.72  26
   1  -8  -5 57503.7 1954.59  21
  -1  -8   5 57480.7 1955.50  18
  -1  -8   5 60345.6 1940.99   1
   1  -8  -5 62031.5 1958.67   1
   1  -8  -5 58898.3 1963.69   2
  -1   8   5 56348.8 1941.67   8
   1  -8  -5 58702.5 1958.63   9
   1   8  -5 58858.6 1947.57   6
  -1  -8   5 56525.7 1940.52   7
  -1   8   3 24397.6 820.939   8
  -1  -8   3 24524.8 843.943  23
  -1  -8   3 24873.2 843.209  18
   1  -8  -3 25396.2 839.661   1
  -1  -8   3 24345.2 826.940   1
   1  -8  -3 23761.7 851.210   2
   1  -8  -3 24165.2 850.383  29
   1   8  -3 23746.4 831.772  32
   1   8  -3 23570.8 826.970  26
  -1  -8   3 23290.2 818.878   7
   1  -8  -1 42852.2 1506.50   1
  -1  -8   1 44575.1 1504.99   1
   1  -8  -1 42333.9 1516.20   2
  -1  -8   1 48009.7 1516.00  23
   1   8  -1 49542.7 1505.02  32
   1  -8  -1 47689.8 1518.07  18
  -1  -8   1 48073.5 1516.61  18
  -1   8   1 41034.0 1492.06   8
   1   8  -1 41356.2 1495.47   8
  -1  -8   1 46984.3 1500.19  30
   1   8   1 76908.6 2620.14   8
  -1  -8  -1 80719.4 2636.16  23
   1  -8   1 80663.2 2636.84  23
   1  -8   1 79488.2 2636.92  18
  -1  -8  -1 75129.7 2620.72  30
   1   8   1 76731.5 2623.05  32
  -1   8  -1 76280.7 2619.90  32
   1  -8   1 80024.3 2635.05   2
   1  -8   1 78496.3 2626.23   1
   1   8   3 3501.03 143.163   8
   1  -8   3 2821.80 194.350  23
   1  -8   3 3310.66 185.173  18
  -1   8  -3 2531.72 148.145  32
  -1   8  -3 3695.39 145.467   6
  -1   8  -3 2767.78 141.400  26
  -1  -8  -3 2767.07 135.968  28
  -1  -8  -3 2571.79 141.409  30
   1  -8   3 3692.77 182.433   2
   1  -8   3 4330.97 155.018   1
  -1   8  -5 44365.4 1627.97   6
   1   8   5 47073.1 1629.96   8
  -1  -8  -5 47022.0 1642.82   9
   1  -8   5 52370.0 1648.28  23
  -1  -8  -5 52062.2 1635.84  21
   1  -8   5 42916.0 1621.22   7
   1  -8   5 51191.0 1643.06  18
  -1  -8  -5 55417.7 1655.40  29
  -1  -8  -5 54993.6 1630.46  28
  -1   8  -5 53358.4 1633.62  26
   1  -8   5 41435.3 1632.26   2
   1  -8   5 42510.6 1624.07   1
   1   8   5 59298.0 1642.22  34
  -1  -8  -7 4043.08 169.687   5
  -1   8  -7 4002.86 182.294   6
  -1  -8  -7 3596.46 232.675  29
  -1  -8  -7 3467.97 184.734  28
   1  -8   7 4070.62 208.613  11
  -1   8  -7 3694.84 197.693  26
   1   8   7 4190.25 188.011   8
  -1  -8  -7 4086.17 212.597   9
  -1  -8  -7 3795.21 187.575  21
   1  -8   7 3785.81 171.298   7
  -1  -8  -7 3703.55 210.598  17
   1  -8   7 4027.96 177.203   2
   1   8   7 3376.33 204.168  34
   1  -8   7 3484.41 190.368  33
  -1  -8  -9 2432.66 216.635  29
  -1   8  -9 2026.70 182.658  26
  -1   8  -9 2090.50 104.616  14
  -1  -8  -9 2314.49 205.284   9
   1  -8   9 2074.92 145.842   7
  -1  -8  -9 2390.80 181.065  17
  -1   8  -9 2074.78 154.346   6
  -1  -8  -9 2404.83 136.589   5
   1  -8   9 1995.84 122.920   2
   1  -8   9 1942.97 179.487  11
   1  -8   9 2097.72 171.683  33
   1   8   9 2674.47 188.799  34
  -1  -8  -9 2599.11 221.787  31
  -1  -8 -11 2356.51 237.125  29
  -1  -8 -11 2090.67 246.966  31
   1  -8  11 1777.82 158.104   7
  -1  -8 -11 2113.60 191.946  17
  -1   8 -11 1661.52 168.962   6
  -1   8 -11 2443.17 201.616  26
   1  -8  11 1633.81 99.4272   2
   1   8  11 3001.47 209.368  34
   1  -8  11 2355.27 196.016  33
   1  -8  11 1685.18 169.394  11
   1  -8  13 133454. 4380.64  10
   1  -8  13 128718. 4377.41  11
  -1   8 -13 134015. 4391.16  26
  -1  -8 -13 118599. 4361.08  12
   1  -8  13 125410. 4373.40   7
  -1  -8 -13 134047. 4383.47  17
   1   8  13 137450. 4388.24  34
   1  -8  13 134025. 4387.47  33
  -1  -8 -13 137069. 4401.33  31
  -1  -8 -13 129791. 4381.87   2
  -1  -8 -15 13463.0 521.722  31
   1   8  15 14019.5 512.450  34
   1  -8  15 12982.5 503.578  33
  -1  -8 -15 10610.2 467.654   2
   1  -8  15 11773.4 462.567  10
   1  -8  15 11682.9 464.659  11
  -1   8 -15 12860.4 496.792  26
  -1  -8 -15 11695.0 448.562  26
   1   8  15 13242.2 483.605  25
  -1   8 -15 10624.8 468.376   6
  -1  -8 -15 12339.6 480.063  17
  -1   8 -17 45794.6 1708.91  26
  -1   8 -17 53520.4 1696.26   6
   1   8  17 43983.5 1708.52  34
   1  -8  17 42051.9 1704.07  33
[truncated: 19,947,803 more chars]
